# Supplementary material for: (Z)-3-(2-Chloro­benz­yl)-1,5-benzothia­zepin-4(5H)-one
Source: Acta Crystallogr Sect E Struct Rep Online. 2012 Jun 30;68(Pt 7):o2283. doi: 10.1107/S1600536812029030 (PMC3394062; doi:10.1107/S1600536812029030)
Supplement: Supplementary file 2 [file e-68-o2283-Isup2.hkl]

#
# h,k,l, Fc-squared, Fo-squared, sigma(Fo-squared) and status flag
#
data_I
_shelx_title ' new in P-1'
_shelx_refln_list_code          4
_shelx_F_calc_maximum       91.71
_exptl_crystal_F_000       312.00
_reflns_d_resolution_high  0.7425
 
loop_
 _symmetry_equiv_pos_as_xyz
 'x, y, z'
 '-x, -y, -z'
 
_cell_length_a     8.4958
_cell_length_b     8.7197
_cell_length_c    10.0520
_cell_angle_alpha 101.930
_cell_angle_beta   95.179
_cell_angle_gamma  90.314
 
_shelx_F_squared_multiplier     1.000
 
loop_
 _refln_index_h
 _refln_index_k
 _refln_index_l
 _refln_F_squared_calc
 _refln_F_squared_meas
 _refln_F_squared_sigma
 _refln_observed_status
   1   0   0      158.91       65.72      4.83 o
   2   0   0       15.42       21.08      0.33 o
   3   0   0      135.84      128.60      1.50 o
   4   0   0        0.31        3.54      0.17 o
   5   0   0      191.96      179.28      2.11 o
   6   0   0       62.90       53.93      0.88 o
   7   0   0      113.60      117.34      1.98 o
   8   0   0       31.68       31.61      0.71 o
   9   0   0        0.92        1.30      0.32 o
  10   0   0       14.68       12.86      0.82 o
  11   0   0        1.25        2.20      0.62 o
 -11   1   0        8.34        7.71      0.73 o
 -10   1   0        0.71        1.23      0.49 o
  -9   1   0       48.60       49.48      1.28 o
  -8   1   0      169.47      159.34      2.11 o
  -7   1   0        5.33        3.57      0.29 o
  -6   1   0        0.25       -0.16      0.16 o
  -5   1   0        0.08       -0.23      0.23 o
  -4   1   0      191.86      203.49      3.09 o
  -3   1   0     1307.13     1303.68     17.94 o
  -2   1   0     2047.29     2050.33     28.73 o
  -1   1   0     3161.60     2896.26     40.73 o
   0   1   0       85.45       96.71      1.31 o
   1   1   0      330.83      331.99      2.75 o
   2   1   0        4.05        5.82      0.24 o
   3   1   0       98.04       83.48      0.80 o
   4   1   0      146.13      150.32      1.38 o
   5   1   0        0.00       -0.10      0.13 o
   6   1   0       15.71       17.23      0.45 o
   7   1   0        0.18        0.06      0.22 o
   8   1   0      146.69      144.81      2.28 o
   9   1   0       23.46       27.64      0.73 o
  10   1   0        5.73        3.55      0.56 o
  11   1   0        5.89        5.04      0.66 o
 -11   2   0       11.12       11.81      0.81 o
 -10   2   0       65.98       59.68      1.31 o
  -9   2   0        0.84        0.26      0.28 o
  -8   2   0       49.10       53.09      1.12 o
  -7   2   0        6.92        8.00      0.41 o
  -6   2   0      191.73      194.74      3.84 o
  -5   2   0       28.43       38.32      1.09 o
  -4   2   0      261.46      270.72      4.02 o
  -3   2   0      228.34      260.18      3.81 o
  -2   2   0       36.70       43.89      0.71 o
  -1   2   0      136.48      149.66      1.89 o
   0   2   0     1236.20     1303.76     18.54 o
   1   2   0     8409.86     8236.90    121.06 o
   2   2   0     1525.49     1687.89     13.43 o
   3   2   0      438.99      488.11      3.92 o
   4   2   0      225.68      229.76      2.05 o
   5   2   0        7.45        6.81      0.26 o
   6   2   0      121.49      121.75      2.91 o
   7   2   0      266.51      274.58      6.22 o
   8   2   0       15.31       16.56      1.31 o
   9   2   0        1.43        1.07      0.50 o
  10   2   0        5.12        6.02      0.64 o
  11   2   0        4.29        4.76      1.17 o
 -11   3   0        3.88        5.55      0.66 o
 -10   3   0       24.75       26.60      0.88 o
  -9   3   0        0.78        2.22      0.38 o
  -8   3   0       40.15       41.42      1.19 o
  -7   3   0       10.77        6.38      0.59 o
  -6   3   0       63.17       72.79      3.13 o
  -5   3   0       58.85       72.14      1.69 o
  -4   3   0      251.45      305.64      4.52 o
  -3   3   0     1032.63     1040.77     12.43 o
  -2   3   0     1672.63     1648.30     19.63 o
  -1   3   0     2343.85     2281.02     51.98 o
   0   3   0       14.20       18.81      0.43 o
   1   3   0      130.07      171.45      1.96 o
   2   3   0     2593.64     2604.48     38.03 o
   3   3   0      304.07      283.20      2.47 o
   4   3   0       66.18       57.08      0.67 o
   5   3   0        1.77        0.58      0.15 o
   6   3   0       17.02       15.50      0.54 o
   7   3   0       23.64       20.16      1.60 o
   8   3   0       71.54       70.38      1.95 o
   9   3   0       55.00       56.46      1.81 o
  10   3   0        8.02        5.34      1.20 o
 -10   4   0        7.60        7.86      0.84 o
  -9   4   0        2.87        1.45      0.45 o
  -8   4   0       59.77       63.98      1.55 o
  -7   4   0        1.02        0.28      0.37 o
  -6   4   0       40.84       39.23      1.22 o
  -5   4   0       63.93       50.36      1.34 o
  -4   4   0      118.78       97.53      1.46 o
  -3   4   0      350.08      382.31      4.75 o
  -2   4   0       43.10       39.29      0.68 o
  -1   4   0       11.75       11.90      0.88 o
   0   4   0      186.97      171.43      2.40 o
   1   4   0      215.59      209.25      2.62 o
   2   4   0      238.74      258.35      3.28 o
   3   4   0       17.67       16.43      0.43 o
   4   4   0       23.20       24.97      0.40 o
   5   4   0      105.79       97.67      1.19 o
   6   4   0       34.92       28.19      0.81 o
   7   4   0       32.91       28.70      0.92 o
   8   4   0        1.30        1.83      0.43 o
   9   4   0      125.78      127.24      3.07 o
  10   4   0       21.56       20.24      1.22 o
 -10   5   0       12.37       11.88      1.53 o
  -9   5   0       10.52        9.44      1.03 o
  -8   5   0       58.27       49.71      2.87 o
  -7   5   0       41.89       40.83      1.35 o
  -6   5   0        1.14        0.68      0.53 o
  -5   5   0        8.29       10.24      0.66 o
  -4   5   0       21.26       21.28      0.55 o
  -3   5   0       64.81       71.12      1.12 o
  -2   5   0       76.57       90.84      1.40 o
  -1   5   0       55.23       51.25      0.88 o
   0   5   0        0.43        2.29      0.17 o
   1   5   0       72.76       70.64      1.38 o
   2   5   0      347.61      355.45      5.22 o
   3   5   0      423.70      435.39      5.52 o
   4   5   0        1.19        0.40      0.26 o
   5   5   0       49.60       55.00      0.87 o
   6   5   0       21.73       24.28      0.82 o
   7   5   0       13.32       16.50      0.76 o
   8   5   0        3.31        4.66      0.56 o
   9   5   0       85.78       90.76      2.06 o
  10   5   0        1.16        0.95      0.63 o
  -9   6   0        3.08        1.68      0.90 o
  -8   6   0        1.54        3.13      0.91 o
  -7   6   0       16.04       20.44      1.03 o
  -6   6   0        3.03        2.07      0.46 o
  -5   6   0        0.22        0.36      0.61 o
  -4   6   0       24.54       23.97      0.63 o
  -3   6   0       28.19       22.58      0.64 o
  -2   6   0      169.26      146.76      2.46 o
  -1   6   0       10.13        8.55      0.38 o
   0   6   0      232.65      245.77      3.23 o
   1   6   0      156.59      166.51      3.36 o
   2   6   0        4.32        3.12      0.29 o
   3   6   0       17.86       17.83      0.60 o
   4   6   0       28.00       28.80      0.65 o
   5   6   0        0.36        0.66      0.29 o
   6   6   0      111.35      101.15      2.00 o
   7   6   0        5.84        4.13      0.51 o
   8   6   0       15.35       13.65      1.22 o
   9   6   0        1.97        0.35      0.62 o
  -6   7   0       13.57       12.96      1.05 o
  -5   7   0        0.80        1.12      0.42 o
  -4   7   0       10.51        9.76      0.79 o
  -3   7   0       25.46       22.88      0.88 o
  -2   7   0       20.69       18.06      0.60 o
  -1   7   0       51.08       58.21      1.07 o
   0   7   0       29.06       33.31      0.82 o
   1   7   0       17.10       10.02      0.68 o
   2   7   0        0.33        0.78      0.36 o
   3   7   0       81.88       85.76      2.47 o
   4   7   0       46.40       45.69      0.98 o
   5   7   0       10.89        9.26      0.59 o
   6   7   0       19.97       19.28      0.82 o
   7   7   0        0.10       -0.25      0.40 o
   8   7   0        1.78        3.13      1.17 o
  -8   8   0        0.22       -1.17      1.17 o
  -7   8   0        2.63       -0.23      1.26 o
  -6   8   0        0.02       -0.22      1.14 o
  -5   8   0        0.82       -0.96      0.96 o
  -4   8   0        9.10        6.36      1.21 o
  -3   8   0        3.95        4.43      1.09 o
  -2   8   0       70.16       69.42      3.13 o
  -1   8   0        0.83        0.03      0.82 o
   0   8   0      109.17      119.31      4.36 o
   1   8   0      110.74      121.49      4.35 o
   2   8   0        1.57        0.68      0.78 o
   3   8   0       11.85        8.94      1.24 o
   4   8   0       59.34       52.16      1.33 o
   5   8   0       32.98       35.44      1.12 o
   6   8   0        0.16        0.63      0.52 o
   7   8   0        4.43        5.19      0.89 o
  -7   9   0        8.75        8.18      1.73 o
  -6   9   0        0.87       -0.67      1.23 o
  -5   9   0       24.14       25.85      2.34 o
  -4   9   0        9.26       11.88      1.63 o
  -3   9   0        0.73        1.34      1.13 o
  -2   9   0        1.49        0.03      0.91 o
  -1   9   0        5.03        6.71      1.21 o
   0   9   0        0.30        0.18      0.95 o
   1   9   0       58.09       51.35      2.70 o
   2   9   0       31.02       27.01      2.02 o
   3   9   0        9.80        5.50      1.19 o
   4   9   0        3.19        3.13      0.78 o
   5   9   0        0.63        0.79      0.44 o
   6   9   0        0.05       -0.39      0.59 o
  -5  10   0        1.20        1.53      1.43 o
  -4  10   0        0.00       -0.26      1.08 o
  -3  10   0        2.22        2.74      1.28 o
  -2  10   0       12.49        9.62      1.60 o
  -1  10   0       10.42       11.20      1.57 o
   0  10   0       14.96       12.94      1.74 o
   1  10   0        2.17        2.40      1.14 o
   2  10   0        9.37       11.48      1.62 o
   3  10   0        3.87        3.32      1.25 o
   4  10   0        0.00        0.00      0.91 o
   5  10   0       10.25       10.32      1.50 o
  -3  11   0        0.50        0.21      1.26 o
  -2  11   0       13.20       12.49      1.81 o
  -1  11   0        0.00       -0.29      1.10 o
   0  11   0        0.14        0.28      1.17 o
   1  11   0        0.70        0.42      1.18 o
   2  11   0        0.29       -1.06      1.06 o
  -3 -11   1        0.06        1.14      1.14 o
  -2 -11   1       10.07       12.39      1.66 o
  -1 -11   1        0.64       -0.98      0.98 o
   0 -11   1        1.82        1.89      1.19 o
   1 -11   1        2.06        2.26      1.22 o
   2 -11   1        9.19        8.55      1.67 o
   3 -11   1       10.32       13.57      1.97 o
  -5 -10   1        1.97        3.52      1.15 o
  -4 -10   1        1.34        1.75      1.11 o
  -3 -10   1        3.46        2.14      1.08 o
  -2 -10   1        0.74       -0.86      0.86 o
  -1 -10   1        3.52        6.18      1.29 o
   0 -10   1       16.84       21.35      2.02 o
   1 -10   1       12.54       15.73      1.79 o
   2 -10   1        5.16        5.02      1.48 o
   3 -10   1        0.03       -0.89      1.18 o
   4 -10   1        2.63        0.58      1.17 o
   5 -10   1        0.00       -0.68      1.29 o
   6 -10   1        5.43        2.20      1.55 o
  -6  -9   1        5.13        6.01      0.97 o
  -5  -9   1        0.03       -0.30      0.43 o
  -4  -9   1        3.77        4.24      0.81 o
  -3  -9   1        9.19        8.11      1.24 o
  -2  -9   1        0.10        0.08      0.93 o
  -1  -9   1        5.01        5.80      1.12 o
   0  -9   1        4.57        4.89      1.10 o
   1  -9   1        3.25        1.03      1.03 o
   2  -9   1        5.84        3.59      1.13 o
   3  -9   1       26.51       31.06      2.39 o
   4  -9   1        5.35        5.82      1.43 o
   5  -9   1        0.08        0.51      1.26 o
   6  -9   1       20.43       16.61      2.04 o
   7  -9   1        1.73        1.09      1.49 o
  -8  -8   1       12.93       12.75      1.02 o
  -7  -8   1        0.21        0.55      0.53 o
  -6  -8   1        2.32        3.11      1.04 o
  -5  -8   1       12.93       11.64      0.69 o
  -4  -8   1       14.63       14.00      0.74 o
  -3  -8   1       17.94       15.75      1.46 o
  -2  -8   1      142.00      139.17      4.78 o
  -1  -8   1        3.07        3.89      0.95 o
   0  -8   1      192.23      189.53      6.05 o
   1  -8   1      149.62      149.23      5.10 o
   2  -8   1       30.10       25.09      1.91 o
   3  -8   1        0.53       -0.61      0.87 o
   4  -8   1        2.53        1.50      1.14 o
  -9  -7   1        8.04        8.00      1.41 o
  -8  -7   1        0.64        0.28      0.55 o
  -7  -7   1        6.13        6.92      0.61 o
  -6  -7   1        8.86       11.13      0.78 o
  -5  -7   1       18.63       16.89      0.68 o
  -4  -7   1       75.26       73.13      1.61 o
  -3  -7   1       26.44       25.70      0.83 o
  -2  -7   1      124.67      120.62      2.71 o
  -1  -7   1       98.91       90.68      1.84 o
   0  -7   1      393.35      398.45      5.98 o
   1  -7   1       23.98       19.93      0.75 o
   2  -7   1       15.05       13.34      1.16 o
   3  -7   1        6.45        6.04      0.64 o
   4  -7   1      120.28      134.30      2.88 o
   5  -7   1        8.73       10.98      0.76 o
   6  -7   1        9.31       11.21      0.79 o
   7  -7   1        3.85        3.14      0.85 o
  -9  -6   1        0.12       -0.56      0.56 o
  -8  -6   1        2.66        4.12      0.65 o
  -7  -6   1        4.41        5.57      0.54 o
  -6  -6   1        1.57        1.04      0.40 o
  -5  -6   1       19.68       20.36      0.60 o
  -4  -6   1      317.99      321.39      3.70 o
  -3  -6   1       32.70       28.99      1.19 o
  -2  -6   1       25.90       30.24      0.72 o
  -1  -6   1        2.03        2.34      0.27 o
   0  -6   1       38.45       29.26      0.68 o
   1  -6   1      188.59      173.56      3.25 o
   2  -6   1       44.71       42.95      0.97 o
   3  -6   1       16.46       19.05      0.56 o
   4  -6   1       60.90       58.73      1.09 o
   5  -6   1       39.43       36.05      1.21 o
   6  -6   1        7.48       10.18      0.73 o
   7  -6   1       69.37       71.34      2.00 o
   8  -6   1        0.22        0.74      0.52 o
 -10  -5   1        1.19        0.90      0.69 o
  -9  -5   1        5.66        7.72      0.67 o
  -8  -5   1        3.17        5.41      0.57 o
  -7  -5   1       33.06       34.20      1.48 o
  -6  -5   1      100.21      108.91      1.85 o
  -5  -5   1       54.54       51.28      0.76 o
  -4  -5   1      352.58      348.65      5.07 o
  -3  -5   1      187.47      199.63      2.40 o
  -2  -5   1      662.09      673.05      7.32 o
  -1  -5   1       77.67       58.94      0.94 o
   0  -5   1        0.63        0.42      0.17 o
   1  -5   1      127.77      115.56      4.35 o
   2  -5   1      116.07      121.24      1.73 o
   3  -5   1       19.93       21.76      0.75 o
   4  -5   1       86.35       85.41      1.38 o
   5  -5   1       88.06       95.69      2.22 o
   6  -5   1        9.12        8.79      0.66 o
   7  -5   1        0.54        0.88      0.55 o
   8  -5   1       18.34       20.29      1.09 o
   9  -5   1        2.14        2.50      0.59 o
  10  -5   1        0.15       -0.80      0.80 o
 -10  -4   1        0.07        0.21      0.55 o
  -9  -4   1        0.01        0.26      0.53 o
  -8  -4   1        7.42        6.72      0.57 o
  -7  -4   1       26.22       19.64      0.65 o
  -6  -4   1      163.11      151.49      2.51 o
  -5  -4   1       73.92       70.82      1.20 o
  -4  -4   1       18.47       16.03      0.35 o
  -3  -4   1     1719.82     1867.26     18.90 o
  -2  -4   1      525.41      542.68      5.76 o
  -1  -4   1      172.30      190.92      2.22 o
   0  -4   1        4.18        3.56      0.22 o
   1  -4   1      272.43      322.56      4.65 o
   2  -4   1     1328.91     1413.69     16.80 o
   3  -4   1      150.19      170.88      2.31 o
   4  -4   1        0.25        0.16      0.18 o
   5  -4   1      123.71      127.41      2.85 o
   6  -4   1       93.48       94.30      2.23 o
   7  -4   1      122.33      131.25      2.96 o
   8  -4   1        2.21        3.95      0.60 o
   9  -4   1        2.86        1.74      0.46 o
  10  -4   1        0.10       -0.12      0.76 o
 -10  -3   1       20.73       22.48      1.28 o
  -9  -3   1       51.12       49.41      1.72 o
  -8  -3   1        0.92        0.31      0.37 o
  -7  -3   1        4.50        5.85      0.36 o
  -6  -3   1      324.77      329.15      3.19 o
  -5  -3   1       78.21       89.41      1.04 o
  -4  -3   1      102.42       80.89      0.98 o
  -3  -3   1      288.31      283.78      2.49 o
  -2  -3   1       65.61       79.74      0.93 o
  -1  -3   1      607.87      625.69      6.16 o
   0  -3   1      472.12      542.24      6.44 o
   1  -3   1       90.09       95.26      1.31 o
   2  -3   1      137.61      165.82      2.17 o
   3  -3   1       81.73       92.65      1.36 o
   4  -3   1      216.58      220.87      2.92 o
   5  -3   1      245.24      239.73      4.54 o
   6  -3   1        2.50        1.70      0.74 o
   7  -3   1      126.57      117.10      2.69 o
   8  -3   1        0.09        0.26      0.37 o
   9  -3   1        5.41        5.87      0.42 o
  10  -3   1        6.19        6.92      0.91 o
 -11  -2   1        0.22        0.20      0.49 o
 -10  -2   1        1.55        2.31      0.61 o
  -9  -2   1        5.17        5.55      0.70 o
  -8  -2   1        5.30        4.82      0.36 o
  -7  -2   1      133.36      131.78      1.89 o
  -6  -2   1      387.14      382.18      3.36 o
  -5  -2   1       44.68       32.99      0.49 o
  -4  -2   1      156.59      170.55      1.40 o
  -3  -2   1       74.48       75.24      0.77 o
  -2  -2   1        0.60        3.70      0.16 o
  -1  -2   1     7673.98     7542.21     91.06 o
   0  -2   1     6949.92     6903.77     87.49 o
   1  -2   1      224.74      224.85      3.24 o
   2  -2   1       39.09       40.34      0.66 o
   3  -2   1     1372.81     1453.30     17.34 o
   4  -2   1      515.20      544.90      7.76 o
   5  -2   1      518.11      495.14      8.75 o
   6  -2   1        0.43       -0.05      0.33 o
   7  -2   1       66.07       77.02      1.64 o
   8  -2   1        7.18        4.29      0.34 o
   9  -2   1        0.66       -0.29      0.29 o
  10  -2   1        0.01       -0.15      0.43 o
  11  -2   1        0.00        0.84      0.48 o
 -11  -1   1        0.03       -0.43      0.43 o
 -10  -1   1        4.98        5.36      0.65 o
  -9  -1   1       38.60       41.08      1.06 o
  -8  -1   1       14.44       12.86      0.65 o
  -7  -1   1       64.05       57.02      1.06 o
  -6  -1   1       66.03       73.02      1.25 o
  -5  -1   1       51.99       51.20      0.80 o
  -4  -1   1       86.97       71.98      0.72 o
  -3  -1   1     1651.13     1654.64     12.22 o
  -2  -1   1     4487.38     4439.56     34.40 o
  -1  -1   1      913.64      946.79      6.78 o
   0  -1   1       49.81       45.25      0.59 o
   1  -1   1       96.50       89.60      1.39 o
   2  -1   1      725.18      699.87      9.70 o
   3  -1   1      764.34      772.17     10.75 o
   4  -1   1       40.55       50.65      1.02 o
   5  -1   1      243.55      258.65      3.94 o
   6  -1   1       81.76       90.19      1.27 o
   7  -1   1      222.05      197.17      2.42 o
   8  -1   1        4.01        4.18      0.34 o
   9  -1   1       63.56       60.20      1.21 o
  10  -1   1       47.90       46.50      1.38 o
  11  -1   1       24.93       27.92      1.15 o
 -11   0   1       34.81       32.86      1.24 o
 -10   0   1        0.01       -0.40      0.52 o
  -9   0   1        0.17       -0.08      0.29 o
  -8   0   1        0.01       -0.07      0.25 o
  -7   0   1       11.13        8.97      0.64 o
  -6   0   1        4.66        3.43      0.26 o
  -5   0   1     1258.13     1307.77     15.37 o
  -4   0   1      428.90      461.29      5.02 o
  -3   0   1      168.63      189.66      2.15 o
  -2   0   1     7082.07     6276.50     65.96 o
  -1   0   1      826.46      859.20      7.84 o
   0   0   1        1.43        1.39      0.10 o
   1   0   1     4157.51     3685.22    120.42 o
   2   0   1       14.56       17.44      0.56 o
   3   0   1      922.78      970.46     10.09 o
   4   0   1        7.86        6.18      0.21 o
   5   0   1      640.08      679.16      6.60 o
   6   0   1      201.58      216.64      2.63 o
   7   0   1      325.72      298.98      3.44 o
   8   0   1        1.11        0.38      0.28 o
   9   0   1        2.46        2.40      0.33 o
  10   0   1        2.32        4.20      0.68 o
  11   0   1       27.24       28.17      1.61 o
 -11   1   1        0.25        0.51      0.51 o
 -10   1   1        0.55        0.59      0.35 o
  -9   1   1        1.29        3.14      0.35 o
  -8   1   1        5.83        5.35      0.37 o
  -7   1   1        2.71        2.57      0.30 o
  -6   1   1        7.91        9.70      0.41 o
  -5   1   1      105.17      110.64      1.73 o
  -4   1   1     1228.15     1319.49     15.88 o
  -3   1   1      492.09      516.75      7.33 o
  -2   1   1      491.18      480.22      8.28 o
  -1   1   1     1106.46     1086.40     19.91 o
   0   1   1     3271.19     3135.88     46.30 o
   1   1   1      428.00      442.49      5.27 o
   2   1   1      195.78      211.32      1.82 o
   3   1   1     1479.34     1606.73     13.21 o
   4   1   1      349.50      388.81      3.57 o
   5   1   1        2.27        6.29      0.39 o
   6   1   1        7.62        5.09      0.27 o
   7   1   1       79.26       78.17      1.50 o
   8   1   1       58.67       58.52      1.40 o
   9   1   1        2.40        0.54      0.39 o
  10   1   1        1.29        1.65      0.48 o
  11   1   1        1.79        2.31      0.55 o
 -11   2   1        3.62        4.26      0.62 o
 -10   2   1        0.06        0.10      0.35 o
  -9   2   1       25.58       24.39      0.79 o
  -8   2   1        5.11        4.26      0.37 o
  -7   2   1       21.88       16.77      0.58 o
  -6   2   1       29.50       29.57      0.74 o
  -5   2   1      623.92      602.15      7.46 o
  -4   2   1      217.64      216.36      3.27 o
  -3   2   1      600.46      677.51     11.22 o
  -2   2   1      226.46      226.52      3.28 o
  -1   2   1     4302.36     1995.34     48.73 o
   0   2   1     2547.18     2418.25     34.80 o
   1   2   1     2604.05     2744.62     71.55 o
   2   2   1      386.34      396.32      4.26 o
   3   2   1      300.67      309.33      2.66 o
   4   2   1      125.82      133.10      1.62 o
   5   2   1      417.23      423.65      4.22 o
   6   2   1      158.70      151.83      1.94 o
   7   2   1        0.68        0.07      0.29 o
   8   2   1      255.52      249.14      4.88 o
   9   2   1       55.58       56.41      1.48 o
  10   2   1        7.89        7.41      0.67 o
  11   2   1        2.66        1.73      1.05 o
 -11   3   1        9.03       12.11      1.33 o
 -10   3   1        0.02        0.44      0.54 o
  -9   3   1       41.27       40.91      1.05 o
  -8   3   1        2.41        3.32      0.49 o
  -7   3   1       24.32       17.75      0.70 o
  -6   3   1        1.43        1.32      0.34 o
  -5   3   1        2.40        2.79      0.34 o
  -4   3   1      340.14      317.33      4.66 o
  -3   3   1     2114.44     2198.33     35.57 o
  -2   3   1      405.92      363.30      4.03 o
  -1   3   1      121.88       99.67      1.36 o
   0   3   1       65.75       69.26      0.97 o
   1   3   1      222.94      225.71      3.38 o
   2   3   1        6.80       10.16      0.28 o
   3   3   1      323.36      303.98      3.75 o
   4   3   1      110.56      122.36      1.46 o
   5   3   1        2.08        4.15      0.23 o
   6   3   1       11.67        8.44      0.31 o
   7   3   1        3.01        1.83      0.37 o
   8   3   1      109.28      113.91      2.66 o
   9   3   1        6.20        5.17      0.69 o
  10   3   1        3.53        4.58      0.60 o
 -10   4   1       13.31       13.11      1.59 o
  -9   4   1        2.63        2.89      0.49 o
  -8   4   1        2.13        2.46      0.44 o
  -7   4   1       10.02        9.03      0.63 o
  -6   4   1       16.48       16.49      1.47 o
  -5   4   1      314.59      314.33      6.73 o
  -4   4   1       28.64       33.38      0.80 o
  -3   4   1      132.63      142.80      1.90 o
  -2   4   1      144.74      167.08      2.58 o
  -1   4   1       88.74       80.53      1.16 o
   0   4   1      838.13      837.92     10.38 o
   1   4   1      483.20      498.45     15.76 o
   2   4   1       91.65       88.23      1.89 o
   3   4   1       24.04       25.80      0.72 o
   4   4   1        0.09        1.11      0.15 o
   5   4   1      328.59      338.44      3.74 o
   6   4   1       20.24       20.42      0.73 o
   7   4   1       27.51       28.88      0.94 o
   8   4   1        0.01       -0.11      0.37 o
   9   4   1        3.28        1.74      0.61 o
  10   4   1       25.67       28.76      1.39 o
 -10   5   1        5.28        3.99      1.12 o
  -9   5   1        7.56        7.61      0.92 o
  -8   5   1       27.22       22.64      1.19 o
  -7   5   1        5.82        5.83      0.78 o
  -6   5   1        1.92        0.91      0.36 o
  -5   5   1      185.19      185.43      3.75 o
  -4   5   1       56.07       59.33      2.84 o
  -3   5   1      350.78      317.87      4.11 o
  -2   5   1      773.53      747.46     12.59 o
  -1   5   1      189.08      175.37      3.03 o
   0   5   1       97.57      110.07      2.31 o
   1   5   1       87.30       83.11      1.80 o
   2   5   1       25.49       17.95      0.48 o
   3   5   1       46.31       35.13      0.80 o
   4   5   1      222.98      215.79      2.85 o
   5   5   1       22.58       23.69      0.87 o
   6   5   1       20.46       20.23      0.75 o
   7   5   1       30.27       35.03      1.07 o
   8   5   1       64.32       70.27      1.66 o
   9   5   1       28.65       30.94      1.70 o
  -9   6   1        1.19        0.10      0.79 o
  -7   6   1        5.04        5.63      1.03 o
  -6   6   1        2.08        2.92      0.47 o
  -5   6   1       52.16       53.26      1.21 o
  -4   6   1       26.85       26.12      0.92 o
  -3   6   1       75.93       79.93      1.83 o
  -2   6   1      168.62      163.33      2.27 o
  -1   6   1       23.87       22.09      0.54 o
   0   6   1       75.56       74.43      1.42 o
   1   6   1       36.68       36.38      1.07 o
   2   6   1       36.72       35.13      1.51 o
   3   6   1        3.84        3.39      0.29 o
   4   6   1       16.28       16.64      0.91 o
   5   6   1      104.71      101.09      1.89 o
   6   6   1       71.82       75.32      1.61 o
   7   6   1       21.41       24.80      0.93 o
   8   6   1        3.60        3.21      0.55 o
   9   6   1       14.40       13.55      1.00 o
  -9   7   1        1.15        0.23      1.39 o
  -8   7   1       12.09        7.65      1.48 o
  -7   7   1       10.69       10.49      1.50 o
  -6   7   1        0.37        0.30      0.99 o
  -5   7   1        2.48        2.47      1.02 o
  -4   7   1       24.20       18.47      1.64 o
  -3   7   1       27.69       25.75      1.09 o
  -2   7   1      270.25      267.55      3.56 o
  -1   7   1       43.55       50.33      0.93 o
   0   7   1       44.84       41.90      1.04 o
   1   7   1        7.80       10.32      0.86 o
   2   7   1        6.10        8.94      0.61 o
   3   7   1       87.65       85.00      3.60 o
   4   7   1       27.82       31.09      0.76 o
   5   7   1        0.13        0.22      0.39 o
   6   7   1       12.62       11.04      0.79 o
   7   7   1        8.42        7.59      0.81 o
   8   7   1        0.69        0.70      0.47 o
  -8   8   1        3.69        5.78      1.58 o
  -7   8   1        9.36       11.52      1.66 o
  -6   8   1        0.18       -0.92      0.92 o
  -5   8   1        1.35        0.23      1.03 o
  -4   8   1        4.09        5.33      1.24 o
  -3   8   1        0.00       -0.87      0.87 o
  -2   8   1       39.64       43.18      2.40 o
  -1   8   1        0.51       -0.42      0.75 o
   0   8   1        2.18        2.68      0.91 o
   1   8   1       15.72       20.04      1.67 o
   2   8   1        0.70       -0.72      0.72 o
   3   8   1       11.35        9.58      1.26 o
   4   8   1        4.79        5.12      0.50 o
   5   8   1       45.85       45.90      1.46 o
   6   8   1       25.96       29.02      1.21 o
   7   8   1        8.33        9.17      0.87 o
  -7   9   1        0.01        0.08      1.26 o
  -6   9   1        0.42       -0.98      1.18 o
  -5   9   1        0.01       -0.75      1.08 o
  -4   9   1        0.08       -0.92      0.92 o
  -3   9   1        8.34        8.33      1.34 o
  -2   9   1        4.18        2.02      1.03 o
  -1   9   1       19.20       27.30      2.11 o
   0   9   1        4.22        2.09      0.97 o
   1   9   1       10.28        6.01      1.22 o
   2   9   1       12.98       12.77      1.56 o
   3   9   1        6.98        7.81      1.32 o
   4   9   1       69.00       72.06      2.37 o
   5   9   1        5.96        7.35      1.25 o
   6   9   1        1.66        2.73      0.71 o
  -5  10   1        6.59        4.07      1.38 o
  -4  10   1        4.00        5.81      1.49 o
  -3  10   1        3.88        1.44      1.12 o
  -2  10   1        1.33       -0.13      1.13 o
  -1  10   1        0.02        1.85      1.11 o
   0  10   1        8.16       10.75      1.69 o
   1  10   1       61.70       70.66      3.58 o
   2  10   1        1.22        2.90      1.24 o
   3  10   1        4.44        1.46      1.14 o
   4  10   1        5.82        4.55      1.32 o
  -2  11   1        0.13        1.24      1.32 o
  -1  11   1        0.47        0.11      1.31 o
   0  11   1       18.07       18.74      2.01 o
   1  11   1       12.40       12.90      1.90 o
   2  11   1        9.91       11.79      1.83 o
  -3 -11   2        0.00        0.49      1.03 o
  -2 -11   2        6.63        8.22      1.47 o
  -1 -11   2        0.04        0.32      1.12 o
   0 -11   2        0.80        1.04      1.18 o
   1 -11   2        0.08       -0.96      0.96 o
   2 -11   2        0.18       -1.05      1.05 o
   3 -11   2        2.12        1.17      1.46 o
   4 -11   2        0.64       -0.67      1.28 o
  -5 -10   2        0.51       -0.26      0.95 o
  -4 -10   2        0.64       -0.73      0.91 o
  -3 -10   2        0.97        0.44      0.90 o
  -2 -10   2        0.02        0.34      0.93 o
  -1 -10   2        0.39        0.26      0.92 o
   0 -10   2        4.04        7.18      1.31 o
   1 -10   2       11.92       13.05      1.63 o
   2 -10   2        8.38        9.14      1.51 o
   3 -10   2        8.48        8.54      1.59 o
   4 -10   2        1.45        1.93      1.38 o
   5 -10   2        1.92       -0.05      1.28 o
   6 -10   2        0.07       -1.00      1.44 o
  -7  -9   2        2.41        1.67      0.92 o
  -6  -9   2        0.05       -0.03      0.56 o
  -5  -9   2       10.80       10.92      0.86 o
  -4  -9   2        2.57        1.26      0.48 o
  -3  -9   2        0.95        2.56      1.01 o
  -2  -9   2       66.46       73.47      3.24 o
  -1  -9   2       64.94       67.00      3.07 o
   0  -9   2       48.88       41.94      2.44 o
   1  -9   2       14.72       10.62      1.39 o
   2  -9   2       14.30       15.66      1.70 o
   3  -9   2        9.89        9.05      1.53 o
   4  -9   2        0.20       -0.49      1.17 o
  -8  -8   2        0.06        0.07      0.66 o
  -7  -8   2        8.44        9.02      0.86 o
  -6  -8   2        0.33       -0.25      0.41 o
  -5  -8   2       22.26       22.30      0.82 o
  -4  -8   2        7.92        4.98      0.53 o
  -3  -8   2       18.14       20.83      1.00 o
  -2  -8   2      141.17      152.42      5.11 o
  -1  -8   2        2.39        3.31      0.94 o
   0  -8   2       21.02       25.69      2.00 o
   1  -8   2       56.55       54.10      2.67 o
   2  -8   2        6.00        7.26      1.34 o
   5  -8   2       23.10       24.90      1.60 o
   6  -8   2       17.80       15.82      1.44 o
  -9  -7   2        5.32        6.06      0.93 o
  -8  -7   2        4.72        5.51      0.77 o
  -7  -7   2        8.20        9.11      0.67 o
  -6  -7   2        3.14        2.47      0.46 o
  -5  -7   2        8.43        9.16      0.53 o
  -4  -7   2        6.16        4.55      0.42 o
  -3  -7   2      167.86      171.09      3.32 o
  -2  -7   2      132.84      140.44      2.39 o
  -1  -7   2      171.53      174.90      2.90 o
   0  -7   2        9.03        8.82      0.54 o
   1  -7   2      351.30      322.42      6.45 o
   2  -7   2        9.67       12.80      0.77 o
   3  -7   2       70.03       78.44      2.01 o
   4  -7   2        9.45       11.02      0.73 o
   5  -7   2        0.26        1.41      0.51 o
   6  -7   2        3.10        5.82      0.70 o
   7  -7   2       17.00       13.86      0.96 o
  -9  -6   2       15.84       13.70      1.04 o
  -8  -6   2        0.79        0.33      0.44 o
  -7  -6   2       17.89       17.86      0.84 o
  -6  -6   2       20.20       19.91      0.84 o
  -5  -6   2       35.05       31.58      0.72 o
  -4  -6   2      331.93      329.23      3.42 o
  -3  -6   2      158.99      157.32      3.19 o
  -2  -6   2       35.82       35.01      0.74 o
  -1  -6   2       29.11       33.99      0.86 o
   0  -6   2       29.47       28.27      1.06 o
   1  -6   2      917.34      971.44     16.75 o
   2  -6   2       11.10        8.07      0.57 o
   3  -6   2       54.22       53.83      1.22 o
   4  -6   2       14.77       16.98      0.86 o
   5  -6   2      106.23       98.25      2.35 o
   6  -6   2       69.65       72.17      2.49 o
   7  -6   2       27.45       25.59      1.34 o
   8  -6   2        5.98        6.11      0.76 o
   9  -6   2        4.39        5.83      0.79 o
 -10  -5   2        0.54        0.96      0.59 o
  -9  -5   2        3.73        3.03      0.68 o
  -8  -5   2        0.13        0.27      0.42 o
  -7  -5   2       42.06       42.60      1.20 o
  -6  -5   2       31.44       27.21      0.84 o
  -5  -5   2        5.28        3.71      0.25 o
  -4  -5   2       20.44       22.13      0.45 o
  -3  -5   2      109.49      105.62      1.18 o
  -2  -5   2      234.47      224.23      2.64 o
  -1  -5   2      490.39      470.42      6.86 o
   0  -5   2     1069.54     1123.51     15.57 o
   1  -5   2       17.89       17.75      0.58 o
   2  -5   2        0.27        0.88      0.22 o
   3  -5   2      354.25      345.06      4.43 o
   4  -5   2      412.07      403.99      7.32 o
   5  -5   2       29.04       26.22      1.05 o
   6  -5   2        0.52       -0.21      0.41 o
   7  -5   2        5.76        6.98      1.38 o
   8  -5   2       31.48       30.43      1.33 o
   9  -5   2        7.71        8.05      1.06 o
  10  -5   2        9.51       10.43      0.97 o
 -10  -4   2        0.65        2.06      0.68 o
  -9  -4   2       13.09       14.19      0.81 o
  -8  -4   2       22.89       23.06      0.76 o
  -7  -4   2      185.00      176.06      2.55 o
  -6  -4   2      117.31      125.67      1.55 o
  -5  -4   2      517.50      517.87      5.83 o
  -4  -4   2      174.93      170.21      1.74 o
  -3  -4   2     1345.78     1425.75     12.68 o
  -2  -4   2      500.03      528.96      5.80 o
  -1  -4   2      313.35      296.83      6.06 o
   0  -4   2        1.47        1.26      0.31 o
   1  -4   2     1906.94     1996.68     23.62 o
   2  -4   2     1061.16     1096.40     13.13 o
   3  -4   2      286.49      355.81      4.51 o
   4  -4   2       49.94       53.73      1.41 o
   5  -4   2       34.07       27.03      1.96 o
   6  -4   2        7.74        7.72      0.67 o
   7  -4   2        9.06        8.81      0.75 o
   8  -4   2       45.68       47.72      3.17 o
   9  -4   2        1.35        2.55      0.60 o
  10  -4   2        2.37        1.87      0.50 o
 -11  -3   2        1.18        3.25      1.07 o
 -10  -3   2        1.61        1.91      0.63 o
  -9  -3   2        7.07        8.14      0.80 o
  -8  -3   2        5.87        7.73      0.60 o
  -7  -3   2      421.42      429.78      6.66 o
  -6  -3   2       77.27       84.57      1.15 o
  -5  -3   2      110.81       98.30      1.33 o
  -4  -3   2      110.99      108.80      1.17 o
  -3  -3   2       93.60      119.05      1.16 o
  -2  -3   2      755.42      756.09      6.36 o
  -1  -3   2      127.06      120.07      1.30 o
   0  -3   2     2589.84     2706.80     26.19 o
   1  -3   2       28.43       25.98      0.53 o
   2  -3   2      647.69      755.51      9.10 o
   3  -3   2      224.66      206.75      3.85 o
   4  -3   2      363.84      347.23      4.44 o
   5  -3   2       72.06       72.38      1.79 o
   6  -3   2       25.81       23.08      0.97 o
   7  -3   2       39.36       41.74      2.56 o
   8  -3   2        7.69        6.88      1.28 o
   9  -3   2        1.85        2.29      0.38 o
  10  -3   2       15.23       17.21      0.91 o
 -11  -2   2        0.34       -0.01      0.59 o
 -10  -2   2        1.05        0.97      0.60 o
  -9  -2   2       58.89       57.09      1.28 o
  -8  -2   2        2.38        2.73      0.31 o
  -7  -2   2      135.82      119.69      1.64 o
  -6  -2   2      353.09      342.59      3.08 o
  -5  -2   2      184.95      200.00      2.19 o
  -4  -2   2      125.76      139.24      1.22 o
  -3  -2   2      298.45      312.48      2.43 o
  -2  -2   2     6005.94     6261.13     46.02 o
  -1  -2   2       94.38       94.80      0.94 o
   0  -2   2       15.45       15.10      0.25 o
   1  -2   2     1472.51     1471.80     17.50 o
   2  -2   2     1650.00     1653.90     19.95 o
   3  -2   2        0.58        1.04      0.17 o
   4  -2   2        0.08        1.26      0.60 o
   5  -2   2        4.66        1.94      0.38 o
   6  -2   2      336.14      330.44      6.18 o
   7  -2   2       29.46       30.21      0.91 o
   8  -2   2      172.09      167.29      3.07 o
   9  -2   2        6.57        6.82      0.47 o
  10  -2   2       48.60       51.91      1.45 o
  11  -2   2       10.03        9.98      1.03 o
 -11  -1   2        0.07        0.52      0.47 o
 -10  -1   2        0.04        0.54      0.51 o
  -9  -1   2       30.78       29.85      0.95 o
  -8  -1   2       12.94       11.03      0.52 o
  -7  -1   2       49.80       45.63      0.96 o
  -6  -1   2      628.36      639.46      7.79 o
  -5  -1   2      185.32      209.62      1.96 o
  -4  -1   2       66.44       64.57      0.64 o
  -3  -1   2       59.47       54.70      0.53 o
  -2  -1   2     2967.68     2881.03     22.74 o
  -1  -1   2     3229.11     3369.98     25.02 o
   0  -1   2      135.29      152.85      1.43 o
   1  -1   2      324.66      305.74      5.04 o
   2  -1   2      319.73      338.10      5.00 o
   3  -1   2      269.60      274.28      3.65 o
   4  -1   2      851.23      841.03     10.01 o
   5  -1   2      305.31      305.68      3.89 o
   6  -1   2        0.73        0.32      0.20 o
   7  -1   2       25.51       23.79      0.59 o
   8  -1   2       33.43       30.03      0.70 o
   9  -1   2        0.28        0.95      0.29 o
  10  -1   2        9.45       13.11      1.10 o
  11  -1   2        2.57        2.27      0.54 o
 -11   0   2        0.26       -0.05      0.45 o
 -10   0   2       15.52       12.64      0.79 o
  -9   0   2       38.84       37.86      0.97 o
  -8   0   2      141.85      122.33      1.94 o
  -7   0   2       54.51       62.37      1.17 o
  -6   0   2      185.16      182.32      3.32 o
  -5   0   2        0.68       -0.05      0.17 o
  -4   0   2       18.11       15.76      0.43 o
  -3   0   2       36.49       33.12      0.49 o
  -2   0   2     2165.00     2277.99     19.53 o
  -1   0   2     1208.51     1317.98     10.46 o
   0   0   2      935.84      910.22      7.34 o
   1   0   2      348.02      394.76      3.52 o
   2   0   2     3664.92     3559.04     46.33 o
   3   0   2      415.40      498.11      5.24 o
   4   0   2       66.43       80.18      1.03 o
   5   0   2       35.26       37.33      0.57 o
   6   0   2        0.12       -0.14      0.14 o
   7   0   2      326.85      326.17      3.41 o
   8   0   2       22.81       17.21      0.69 o
   9   0   2        5.03        5.86      0.55 o
  10   0   2       69.18       66.52      1.68 o
  11   0   2        9.68       12.02      1.30 o
 -11   1   2       14.74        9.91      0.77 o
 -10   1   2        0.16        0.04      0.34 o
  -9   1   2        0.05        0.37      0.28 o
  -8   1   2      108.79      105.36      1.75 o
  -7   1   2       13.90       13.78      0.98 o
  -6   1   2       25.17       19.71      0.59 o
  -5   1   2        9.81        9.85      0.37 o
  -4   1   2       48.77       61.23      0.90 o
  -3   1   2       58.28       70.86      1.53 o
  -2   1   2        0.98       -0.12      0.12 o
  -1   1   2      394.03      406.77      4.12 o
   0   1   2       85.33       92.74      0.92 o
   1   1   2        4.29        1.25      0.20 o
   2   1   2     2235.60     2339.82     19.69 o
   3   1   2        2.33        3.07      0.12 o
   4   1   2      246.67      259.75      2.68 o
   5   1   2      487.89      496.95      5.46 o
   6   1   2      188.35      197.66      2.42 o
   7   1   2      100.87       93.90      1.40 o
   8   1   2       19.16       18.66      0.85 o
   9   1   2        1.34        1.80      0.44 o
  10   1   2       51.65       50.14      1.46 o
  11   1   2       35.08       38.91      2.56 o
 -11   2   2        7.44        9.90      0.78 o
 -10   2   2       10.30       10.34      0.82 o
  -9   2   2        4.62        4.60      0.43 o
  -8   2   2        5.84        3.28      0.36 o
  -7   2   2       10.28       13.24      0.54 o
  -6   2   2      231.30      248.76      3.88 o
  -5   2   2       14.88       13.78      0.57 o
  -4   2   2       86.87       98.66      1.45 o
  -3   2   2        2.51        4.26      0.21 o
  -2   2   2      335.14      374.40      5.41 o
  -1   2   2      581.04      603.44      7.44 o
   0   2   2       11.59       14.42      0.32 o
   1   2   2      184.89      202.05      5.48 o
   2   2   2     1120.68     1131.58     17.87 o
   3   2   2      330.50      341.61      4.80 o
   4   2   2      129.42      159.62      1.54 o
   5   2   2       83.89       89.87      1.71 o
   6   2   2        7.32        4.66      0.30 o
   7   2   2       31.92       20.77      0.68 o
   8   2   2       91.02       81.77      1.76 o
   9   2   2        1.90        0.41      0.41 o
  10   2   2        1.29        1.23      0.48 o
 -10   3   2        0.59        1.53      0.58 o
  -9   3   2       10.70       12.14      0.74 o
  -8   3   2        0.03        0.01      0.26 o
  -7   3   2       31.49       30.99      1.19 o
  -6   3   2       26.02       19.60      0.72 o
  -5   3   2        0.01        0.55      0.22 o
  -4   3   2       89.80       91.19      1.37 o
  -3   3   2       33.01       39.39      0.68 o
  -2   3   2       32.29       35.88      0.98 o
  -1   3   2      125.40      115.80      2.15 o
   0   3   2     1823.80     1863.23     32.26 o
   1   3   2      209.06      228.50      6.25 o
   3   3   2      536.52      599.51      7.20 o
   4   3   2      219.87      212.72      2.64 o
   5   3   2        1.80        6.24      0.30 o
   6   3   2       26.40       17.42      0.65 o
   7   3   2       10.80       12.91      0.76 o
   8   3   2       85.19       91.54      1.93 o
   9   3   2        8.49        5.42      0.58 o
  10   3   2        1.11        1.68      0.56 o
 -10   4   2        0.05       -0.05      0.60 o
  -9   4   2        6.80        6.47      1.07 o
  -8   4   2        3.45        2.79      0.43 o
  -7   4   2        4.61        2.52      0.57 o
  -6   4   2       39.27       46.22      1.09 o
  -5   4   2       21.97       23.87      0.63 o
  -4   4   2        0.49        1.04      0.21 o
  -3   4   2       33.69       36.43      0.88 o
  -2   4   2       18.85       19.13      0.57 o
  -1   4   2      656.35      652.46      7.97 o
   0   4   2      165.27      141.14      3.73 o
   1   4   2       80.38       63.48      1.58 o
   2   4   2        8.58        9.76      0.91 o
   3   4   2        4.61        3.87      0.33 o
   4   4   2       20.72       23.14      0.54 o
   5   4   2      110.98      124.84      1.72 o
   6   4   2       47.57       52.04      1.18 o
   7   4   2        7.22        4.36      0.46 o
   8   4   2       57.47       47.05      1.53 o
   9   4   2       10.75        7.91      0.67 o
  10   4   2        0.00        0.28      0.47 o
 -10   5   2        5.38        5.31      1.21 o
  -9   5   2        1.19        0.59      0.73 o
  -8   5   2        6.55        7.58      0.82 o
  -7   5   2        4.83        3.66      0.43 o
  -6   5   2       10.20       10.86      0.56 o
  -5   5   2       48.83       54.14      1.03 o
  -4   5   2      232.51      228.43      3.69 o
  -3   5   2      423.00      408.76      7.57 o
  -2   5   2      170.18      166.76      2.25 o
  -1   5   2        2.79        6.78      0.31 o
   0   5   2        3.38        7.32      0.91 o
   1   5   2      135.74      160.83      3.14 o
   2   5   2      205.04      191.02      4.31 o
   3   5   2       86.48       82.38      1.24 o
   4   5   2       13.03       15.70      0.53 o
   5   5   2        3.24        2.09      0.26 o
   6   5   2        2.27        4.48      0.43 o
   7   5   2       30.09       25.28      0.90 o
   8   5   2        1.68        0.82      0.41 o
   9   5   2        0.41        1.04      0.71 o
  -9   6   2        6.95        4.78      1.05 o
  -8   6   2        0.03       -0.57      0.82 o
  -7   6   2        5.46        6.51      1.17 o
  -6   6   2       11.98       12.03      1.33 o
  -5   6   2      180.11      195.21      4.14 o
  -4   6   2      106.23      110.92      2.13 o
  -3   6   2        9.44       10.74      0.60 o
  -2   6   2      360.54      363.54      5.60 o
  -1   6   2        0.77        0.21      0.16 o
   0   6   2      138.03      124.25      2.66 o
   1   6   2       21.03       19.32      0.75 o
   2   6   2       23.95       20.89      0.74 o
   3   6   2        0.03       -0.03      0.17 o
   4   6   2       14.53       13.21      0.46 o
   5   6   2       19.41       20.69      0.64 o
   6   6   2       25.88       28.85      1.07 o
   7   6   2        6.63        5.22      0.68 o
   8   6   2       30.56       27.93      1.66 o
  -8   7   2        2.37        1.42      0.68 o
  -7   7   2        2.33        2.93      1.12 o
  -6   7   2        5.62        3.62      1.12 o
  -5   7   2       16.72       18.58      1.79 o
  -4   7   2       35.21       36.54      2.22 o
  -3   7   2        6.86        5.31      1.09 o
  -2   7   2       90.51       95.80      3.66 o
  -1   7   2        0.01        0.18      0.26 o
   0   7   2        1.19        0.80      0.30 o
   1   7   2       66.85       63.17      2.52 o
   2   7   2        4.52        3.52      0.55 o
   3   7   2      114.72      114.40      3.01 o
   4   7   2        2.81        3.15      0.31 o
   5   7   2        4.01        4.04      0.47 o
   6   7   2        5.19        4.79      0.56 o
   7   7   2        0.00       -0.27      0.59 o
   8   7   2        3.37        4.23      0.86 o
  -7   8   2        1.09        0.59      1.14 o
  -6   8   2        1.62        1.17      1.12 o
  -5   8   2       13.93       15.86      1.65 o
  -4   8   2       29.93       33.18      2.30 o
  -3   8   2       22.89       25.89      1.97 o
  -2   8   2       17.97       14.85      1.60 o
  -1   8   2        2.50        2.43      0.98 o
   0   8   2       81.34       82.29      3.50 o
   1   8   2        0.13        0.79      0.82 o
   2   8   2       13.85       13.40      1.44 o
   3   8   2       20.99       18.48      1.71 o
   4   8   2       10.50       11.75      0.94 o
   5   8   2        1.35        1.88      0.71 o
   6   8   2        7.04        8.73      0.68 o
   7   8   2        3.05        4.99      0.79 o
  -6   9   2       13.79       18.27      1.94 o
  -5   9   2        0.68        0.67      1.14 o
  -4   9   2        7.10        8.08      1.46 o
  -3   9   2        5.58        7.09      1.40 o
  -2   9   2        6.39       10.07      1.54 o
  -1   9   2       49.36       51.05      2.85 o
   0   9   2       23.53       25.49      2.07 o
   1   9   2        4.03        3.27      1.09 o
   2   9   2       38.38       34.95      2.37 o
   3   9   2        8.93       13.79      1.62 o
   4   9   2        4.51        6.28      1.30 o
  -5  10   2        0.72       -0.03      1.23 o
  -4  10   2        0.02       -0.54      1.18 o
  -3  10   2        0.56       -0.47      1.03 o
  -2  10   2        9.27        9.12      1.51 o
  -1  10   2        0.31       -0.37      1.09 o
   0  10   2       15.18       19.65      2.01 o
   1  10   2        0.28       -0.68      1.01 o
   2  10   2        6.23        3.18      1.28 o
   3  10   2        0.93        1.60      0.70 o
   4  10   2        0.09        1.43      1.20 o
  -3 -11   3        4.75        4.77      1.35 o
  -2 -11   3        1.73        2.31      1.20 o
  -1 -11   3       15.86       15.62      1.86 o
   0 -11   3       12.22       16.89      1.83 o
   1 -11   3        4.26        4.81      1.53 o
   2 -11   3        0.09       -0.17      1.32 o
   3 -11   3        8.32        4.90      1.57 o
   4 -11   3        3.02        0.64      1.55 o
  -5 -10   3        5.25        7.02      1.31 o
  -4 -10   3       23.42       27.36      2.16 o
  -3 -10   3        2.50        1.53      1.07 o
  -2 -10   3       63.79       62.79      3.20 o
  -1 -10   3        9.13        7.92      1.32 o
   0 -10   3       11.79       12.29      1.61 o
   1 -10   3        1.09       -0.39      1.10 o
   2 -10   3        0.95        1.93      1.20 o
   3 -10   3        0.16       -0.53      1.12 o
   4 -10   3       11.67        5.60      1.71 o
  -7  -9   3        1.20        2.42      1.17 o
  -6  -9   3        0.97        2.19      0.68 o
  -5  -9   3        8.77        9.71      1.20 o
  -4  -9   3       23.70       21.36      1.00 o
  -3  -9   3       13.35       12.58      1.43 o
  -2  -9   3        0.44       -0.81      0.83 o
  -1  -9   3       28.68       23.51      1.89 o
   0  -9   3       38.12       33.04      2.19 o
   1  -9   3        0.91        0.23      0.93 o
   2  -9   3        0.78       -0.99      0.99 o
  -8  -8   3        5.39        7.67      0.92 o
  -7  -8   3        0.67        0.24      0.73 o
  -6  -8   3       16.55       17.05      0.77 o
  -5  -8   3      107.07      100.94      1.86 o
  -4  -8   3        8.36       12.99      0.75 o
  -3  -8   3        0.37        0.61      0.50 o
  -2  -8   3      223.51      200.19      6.19 o
  -1  -8   3       54.91       43.17      2.32 o
   0  -8   3      139.91      149.35      5.07 o
   1  -8   3       14.79       13.70      0.88 o
   2  -8   3        6.65        6.57      0.83 o
   3  -8   3        0.09       -0.20      0.56 o
   4  -8   3        4.72        5.31      0.97 o
   5  -8   3        7.80       10.16      1.17 o
   6  -8   3        6.13        4.37      1.08 o
   7  -8   3        3.71        6.27      1.21 o
  -9  -7   3        1.11        1.14      0.67 o
  -8  -7   3        3.51        3.82      0.75 o
  -7  -7   3        0.61        0.46      0.44 o
  -6  -7   3       54.30       50.96      1.38 o
  -5  -7   3       14.32       13.66      0.77 o
  -4  -7   3       26.63       28.56      0.82 o
  -3  -7   3       10.98       12.46      0.67 o
  -2  -7   3       14.01       17.32      0.72 o
  -1  -7   3        2.02        0.98      0.54 o
   0  -7   3      169.92      161.23      2.79 o
   1  -7   3        0.49        0.26      0.33 o
   2  -7   3        4.29        5.06      0.54 o
   3  -7   3       39.27       34.75      1.59 o
   4  -7   3       10.23        9.24      0.73 o
   5  -7   3        8.43        9.28      0.78 o
   6  -7   3       46.93       45.94      1.61 o
   7  -7   3        0.47        1.01      0.74 o
   8  -7   3       63.24       57.50      2.69 o
  -9  -6   3        3.63        2.24      0.85 o
  -8  -6   3       26.97       27.39      1.10 o
  -7  -6   3       43.33       35.89      1.17 o
  -6  -6   3        2.29        1.08      0.32 o
  -5  -6   3        8.88        9.12      0.53 o
  -4  -6   3      257.48      255.01      2.58 o
  -3  -6   3      154.32      151.35      1.64 o
  -2  -6   3        1.11        2.34      0.28 o
  -1  -6   3        5.42        9.37      0.49 o
   0  -6   3      282.94      298.02      5.54 o
   1  -6   3       66.62       68.62      1.71 o
   2  -6   3        2.16        4.25      0.40 o
   3  -6   3        4.38        4.50      0.45 o
   4  -6   3        1.17        1.47      0.49 o
   5  -6   3        2.72        2.99      0.53 o
   6  -6   3       28.46       24.76      1.17 o
   7  -6   3       26.06       26.33      2.05 o
   8  -6   3       47.49       52.10      1.85 o
   9  -6   3       26.13       31.06      1.48 o
 -10  -5   3        1.01        1.84      0.72 o
  -9  -5   3        3.75        3.65      0.73 o
  -8  -5   3       37.95       35.02      1.89 o
  -7  -5   3        0.61        0.16      0.30 o
  -6  -5   3       34.15       32.54      0.73 o
  -5  -5   3       44.76       41.94      0.68 o
  -4  -5   3      162.46      181.64      2.06 o
  -3  -5   3      264.52      255.88      2.73 o
  -2  -5   3      646.11      648.66      8.08 o
  -1  -5   3      439.81      461.55      5.69 o
   0  -5   3      405.35      435.09      7.75 o
   1  -5   3      260.49      290.68      4.38 o
   2  -5   3      109.85      126.67      2.18 o
   3  -5   3       26.43       24.76      0.80 o
   4  -5   3       44.66       38.42      1.47 o
   5  -5   3       27.81       27.14      1.13 o
   6  -5   3       96.57      100.10      2.48 o
   7  -5   3       87.46       93.37      2.63 o
   8  -5   3       13.19       13.43      0.97 o
   9  -5   3       41.67       39.03      1.64 o
  10  -5   3        1.06        1.65      0.95 o
 -10  -4   3       19.67       20.87      1.27 o
  -9  -4   3        0.44        0.36      0.44 o
  -8  -4   3        0.16        0.30      0.31 o
  -7  -4   3        0.71        1.11      0.32 o
  -6  -4   3       62.70       58.70      0.93 o
  -5  -4   3        3.20        1.67      0.24 o
  -4  -4   3      251.73      245.04      2.42 o
  -3  -4   3       96.06       94.60      1.08 o
  -2  -4   3      723.05      795.74      7.73 o
  -1  -4   3        0.40        0.55      0.14 o
   0  -4   3      243.03      243.42      4.55 o
   1  -4   3        0.22        1.94      0.24 o
   2  -4   3        9.10       15.00      0.47 o
   3  -4   3       11.56        7.43      0.42 o
   4  -4   3      327.30      324.80      6.02 o
   5  -4   3      114.75      105.39      2.46 o
   6  -4   3       95.48       89.93      2.26 o
   7  -4   3      195.62      182.53      3.94 o
   8  -4   3        0.08        0.56      0.56 o
   9  -4   3       52.26       57.27      1.50 o
  10  -4   3        1.69        1.91      1.14 o
 -10  -3   3        5.43        6.63      1.59 o
  -9  -3   3        0.04        0.81      0.53 o
  -8  -3   3        3.91        3.67      0.52 o
  -7  -3   3       11.18       11.35      0.39 o
  -6  -3   3      165.96      166.90      2.00 o
  -5  -3   3       76.26       78.05      0.90 o
  -4  -3   3       10.97        8.62      0.28 o
  -3  -3   3       37.45       27.61      0.47 o
  -2  -3   3     1841.24     1950.61     17.18 o
  -1  -3   3     1356.76     1354.27     11.11 o
   0  -3   3        2.51        7.84      0.23 o
   1  -3   3      172.58      208.45      2.38 o
   2  -3   3      451.67      468.03      5.78 o
   3  -3   3      254.67      256.53      6.87 o
   4  -3   3      568.58      547.01     17.12 o
   5  -3   3      250.53      234.94      4.57 o
   6  -3   3       30.24       27.27      1.52 o
   7  -3   3      108.26      116.82      2.79 o
   8  -3   3       41.26       46.81      1.23 o
   9  -3   3       27.55       26.92      0.81 o
  10  -3   3        0.33        1.90      0.81 o
 -11  -2   3        3.35        4.54      0.89 o
 -10  -2   3        0.92        2.32      0.64 o
  -9  -2   3        0.26        0.38      0.32 o
  -8  -2   3       37.17       35.06      0.98 o
  -7  -2   3       13.23       10.50      0.41 o
  -6  -2   3        0.12        0.01      0.15 o
  -5  -2   3      473.58      474.07      4.10 o
  -4  -2   3     3435.42     3481.10     28.40 o
  -3  -2   3     1511.93     1666.17     12.32 o
  -2  -2   3      330.01      363.02      3.10 o
  -1  -2   3      150.96      194.38      1.72 o
   0  -2   3      750.52      769.06      6.34 o
   1  -2   3     2749.32     2808.94     33.07 o
   2  -2   3       15.13       11.56      0.44 o
   3  -2   3      311.52      344.23      4.68 o
   4  -2   3        7.27        9.10      0.56 o
   5  -2   3      102.52      111.41      2.47 o
   6  -2   3      540.07      503.48      7.36 o
   7  -2   3        5.49        7.22      0.51 o
   8  -2   3        0.68        0.37      0.27 o
   9  -2   3       32.72       33.20      1.42 o
  10  -2   3        0.00       -0.35      0.39 o
 -11  -1   3        0.27       -0.05      0.66 o
 -10  -1   3        0.34        0.22      0.53 o
  -9  -1   3        8.99        7.35      0.55 o
  -8  -1   3       69.22       73.72      1.57 o
  -7  -1   3      175.09      166.45      2.10 o
  -6  -1   3       70.45       73.26      0.92 o
  -5  -1   3       72.11       71.57      1.24 o
  -4  -1   3      260.43      264.51      2.23 o
  -3  -1   3       72.29       74.33      0.74 o
  -2  -1   3      113.70      118.54      1.12 o
  -1  -1   3      669.83      678.15      5.71 o
   0  -1   3      506.22      505.17      3.96 o
   1  -1   3     1248.55     1262.53     14.72 o
   2  -1   3      632.63      670.86      8.10 o
   3  -1   3      191.80      200.84      2.30 o
   4  -1   3      377.76      372.93      5.28 o
   5  -1   3      623.80      619.28      7.51 o
   6  -1   3       34.47       34.41      0.67 o
   7  -1   3        0.08       -0.16      0.26 o
   8  -1   3       69.91       71.23      1.25 o
   9  -1   3       34.30       33.65      1.43 o
  10  -1   3       10.21       12.68      0.77 o
 -11   0   3        0.10        0.03      0.47 o
 -10   0   3       20.38       22.15      0.95 o
  -9   0   3        1.66        1.37      0.34 o
  -8   0   3        7.75        8.76      0.67 o
  -7   0   3       42.89       40.53      0.93 o
  -6   0   3        2.78        1.70      0.26 o
  -5   0   3        0.93        1.25      0.22 o
  -4   0   3      949.12      982.25      9.57 o
  -3   0   3     1224.66     1308.06     12.59 o
  -2   0   3       11.48       12.63      0.23 o
  -1   0   3        8.10       11.73      0.18 o
   0   0   3      306.53      332.39      2.81 o
   1   0   3      948.97      885.60      8.40 o
   2   0   3     1411.26     1422.79     12.67 o
   3   0   3      552.29      547.66      4.87 o
   4   0   3      341.85      408.87      3.95 o
   5   0   3       32.29       34.42      0.51 o
   6   0   3       36.86       37.29      0.54 o
   7   0   3      187.24      194.57      2.77 o
   8   0   3        0.70        0.53      0.35 o
   9   0   3        0.94        0.91      0.38 o
  10   0   3        0.00       -0.41      0.41 o
 -11   1   3        0.02        0.50      0.50 o
 -10   1   3       46.57       47.50      1.17 o
  -9   1   3       19.06       18.56      0.73 o
  -8   1   3       22.85       18.91      0.78 o
  -7   1   3      138.18      133.83      2.38 o
  -6   1   3      362.99      336.66      4.58 o
  -5   1   3       91.57       92.30      1.17 o
  -4   1   3        0.05       -0.13      0.13 o
  -3   1   3        0.14        1.15      0.13 o
  -2   1   3      668.42      637.11      5.50 o
  -1   1   3     2671.37     2574.55     23.56 o
   0   1   3      254.98      229.42      2.34 o
   1   1   3       33.63       38.51      0.60 o
   2   1   3        5.67       10.53      0.21 o
   3   1   3     1922.52     2143.85     19.02 o
   4   1   3      187.21      173.35      2.04 o
   5   1   3      364.53      368.17      4.12 o
   6   1   3        8.68        9.99      0.40 o
   7   1   3       36.33       36.60      1.28 o
   8   1   3       86.19       82.54      1.76 o
   9   1   3       10.87       10.91      1.10 o
  10   1   3       28.71       31.88      1.49 o
 -11   2   3        0.73        0.07      0.62 o
 -10   2   3       10.22       10.69      0.75 o
  -9   2   3       19.66       18.71      0.85 o
  -8   2   3       50.08       41.72      0.98 o
  -7   2   3        0.31        0.09      0.48 o
  -6   2   3        1.34        1.12      0.28 o
  -5   2   3        0.42        1.69      0.54 o
  -4   2   3       28.36       17.65      0.51 o
  -3   2   3      601.12      578.89      7.18 o
  -2   2   3      147.94      135.35      1.66 o
  -1   2   3      604.51      671.69      7.32 o
   0   2   3       27.13       33.44      0.60 o
   1   2   3      610.98      603.96     10.36 o
   2   2   3      758.13      713.58      9.96 o
   3   2   3      293.53      290.71      4.22 o
   4   2   3        3.50        1.90      0.20 o
   5   2   3       12.79       14.64      0.37 o
   6   2   3       43.16       34.49      0.78 o
   7   2   3       99.12       99.94      1.73 o
   8   2   3       17.09       21.00      0.86 o
   9   2   3        8.94        6.14      0.58 o
  10   2   3       36.17       38.66      1.29 o
 -10   3   3        0.89        0.03      0.59 o
  -9   3   3        6.63        9.05      0.65 o
  -8   3   3        4.12        5.27      0.91 o
  -7   3   3        0.18       -0.18      0.23 o
  -6   3   3        2.14        0.56      0.25 o
  -5   3   3      153.39      129.94      1.71 o
  -4   3   3       28.10       29.34      0.55 o
  -3   3   3        1.40        2.32      0.23 o
  -2   3   3     1037.70     1041.24     41.35 o
  -1   3   3      253.76      238.89      3.04 o
   0   3   3      328.64      314.13      4.55 o
   1   3   3      148.22      180.42      2.76 o
   2   3   3        0.02       -0.25      0.25 o
   3   3   3        0.23        1.00      0.18 o
   4   3   3      278.14      266.62      3.89 o
   5   3   3      188.37      172.17      2.33 o
   6   3   3       73.74       79.82      1.36 o
   7   3   3        4.61        3.60      0.43 o
   8   3   3        1.01        1.47      0.41 o
   9   3   3       17.58       15.14      0.81 o
  10   3   3       14.39       15.99      0.90 o
 -10   4   3        0.42       -0.07      0.86 o
  -9   4   3        0.06       -0.55      0.55 o
  -8   4   3        2.56        1.56      0.60 o
  -7   4   3        1.42        4.29      0.49 o
  -6   4   3       84.16       93.12      2.26 o
  -5   4   3        2.16        2.17      0.26 o
  -4   4   3      102.61      100.85      1.87 o
  -3   4   3      111.25      108.91      2.38 o
  -2   4   3       22.00       22.47      0.63 o
  -1   4   3        4.40        2.11      0.19 o
   0   4   3        1.65        1.82      0.58 o
   1   4   3        2.71        1.82      0.28 o
   2   4   3      508.40      495.16     13.07 o
   3   4   3      128.84      114.26      2.20 o
   4   4   3        8.58        7.52      0.42 o
   5   4   3       15.13       14.18      0.64 o
   6   4   3      148.53      129.34      2.23 o
   7   4   3      100.33       90.00      1.59 o
   8   4   3        9.33       10.02      0.65 o
   9   4   3        2.77        3.73      0.54 o
 -10   5   3        0.08        0.97      0.96 o
  -9   5   3        0.27       -0.78      0.80 o
  -8   5   3        8.13       10.45      1.77 o
  -7   5   3       16.35       18.85      0.89 o
  -6   5   3        0.44       -0.01      0.37 o
  -5   5   3        6.33        7.88      0.57 o
  -4   5   3      185.27      170.39      2.89 o
  -3   5   3      116.42      121.80      2.16 o
  -2   5   3      128.40      135.82      2.26 o
  -1   5   3      323.26      322.08      4.05 o
   0   5   3        1.29        1.61      0.67 o
   1   5   3      202.31      221.24      4.20 o
   2   5   3       44.81       41.18      2.05 o
   3   5   3        1.54        1.53      0.49 o
   4   5   3       23.08       18.82      0.63 o
   5   5   3      329.36      305.26      5.58 o
   6   5   3       44.89       42.38      1.24 o
   7   5   3       13.60       13.41      1.55 o
   8   5   3       20.21       21.52      0.90 o
   9   5   3        7.85        8.18      0.85 o
  -9   6   3        0.02       -0.73      0.73 o
  -8   6   3        0.21       -0.92      1.04 o
  -7   6   3        0.13       -0.29      0.55 o
  -6   6   3       35.77       39.11      2.40 o
  -5   6   3       11.61       11.08      1.22 o
  -4   6   3      139.18      132.22      4.44 o
  -3   6   3      232.51      246.11      3.94 o
  -2   6   3       17.37       19.37      0.69 o
  -1   6   3       72.05       61.72      2.15 o
   0   6   3        1.63        0.20      0.29 o
   1   6   3       79.35       67.86      1.61 o
   2   6   3       32.63       39.75      2.60 o
   3   6   3       82.86       89.56      3.03 o
   4   6   3        0.99        1.00      0.20 o
   5   6   3        4.53        3.93      0.41 o
   6   6   3        1.69        1.32      0.40 o
   7   6   3        3.91        2.91      0.62 o
   8   6   3        3.54        4.33      0.91 o
  -8   7   3        0.33       -0.29      0.59 o
  -7   7   3        4.00        6.13      0.79 o
  -6   7   3        9.72       11.89      1.38 o
  -5   7   3        9.88        9.17      1.26 o
  -4   7   3       29.14       32.15      2.11 o
  -3   7   3       11.33       12.33      1.31 o
  -2   7   3      122.20      113.26      4.13 o
  -1   7   3       17.44       21.79      1.72 o
   0   7   3        3.04        2.29      0.49 o
   1   7   3        0.02        1.19      0.54 o
   2   7   3        7.34       10.63      0.59 o
   3   7   3        9.20        8.39      0.45 o
   4   7   3        2.75        3.69      0.57 o
   5   7   3       40.60       41.50      1.18 o
   6   7   3        9.25        8.48      0.79 o
   7   7   3        9.93       10.88      0.97 o
  -7   8   3        2.73        2.75      0.73 o
  -6   8   3       13.15       14.55      1.67 o
  -5   8   3       33.57       42.35      2.61 o
  -4   8   3        1.35        0.40      1.04 o
  -3   8   3        1.29        0.88      0.93 o
  -2   8   3       32.38       35.69      2.30 o
  -1   8   3        7.26        4.78      1.24 o
   0   8   3        0.05        0.19      0.84 o
   1   8   3       14.78       10.03      1.31 o
   2   8   3        3.61        3.33      1.02 o
   3   8   3       56.77       62.11      2.43 o
   4   8   3        7.88       11.71      1.23 o
   6   8   3        5.83        5.75      0.62 o
  -6   9   3        3.17        1.24      1.21 o
  -5   9   3       18.28       16.78      1.85 o
  -4   9   3        2.14        2.90      1.22 o
  -3   9   3        9.82       10.27      1.52 o
  -2   9   3        1.93        0.95      0.99 o
  -1   9   3        0.42       -0.83      0.92 o
   0   9   3        2.40        1.95      1.16 o
   1   9   3        2.58        0.92      1.01 o
   2   9   3        1.61        1.39      1.12 o
   3   9   3        2.43        2.79      0.75 o
  -4  10   3        5.11        6.76      1.58 o
  -3  10   3        0.20       -1.06      1.06 o
  -2  10   3        0.03       -0.13      1.01 o
  -1  10   3        0.90        0.12      1.12 o
   0  10   3        1.06        2.74      1.20 o
   1  10   3        0.66        1.44      1.18 o
   2  10   3        7.23        7.39      1.47 o
   3  10   3        0.00        1.19      1.20 o
  -3 -11   4        0.12        0.29      1.05 o
  -2 -11   4        0.97        1.87      1.20 o
  -1 -11   4        4.39        5.54      1.28 o
   0 -11   4        0.38        0.28      1.23 o
   1 -11   4        3.46        2.38      1.37 o
   2 -11   4       13.82       10.93      1.89 o
   3 -11   4        8.63        7.55      1.74 o
  -5 -10   4        2.47        2.13      0.74 o
  -4 -10   4       35.65       41.58      2.54 o
  -3 -10   4       22.53       25.27      2.08 o
  -2 -10   4        0.16        0.01      0.96 o
  -1 -10   4        6.27        2.48      1.20 o
   0 -10   4        0.21        0.83      0.99 o
   1 -10   4        2.60        0.90      1.10 o
   2 -10   4       35.69       40.56      2.88 o
  -7  -9   4        9.55        7.12      0.91 o
  -6  -9   4       27.38       29.24      1.39 o
  -5  -9   4       18.92       26.22      1.34 o
  -4  -9   4        9.77       12.51      0.80 o
  -3  -9   4        8.78        9.50      1.28 o
  -2  -9   4        0.30       -0.40      0.82 o
  -1  -9   4       26.58       26.07      1.95 o
   0  -9   4       34.32       31.29      2.26 o
   1  -9   4       22.30       20.28      1.95 o
   5  -9   4       25.80       31.64      2.05 o
   6  -9   4       10.71       13.99      1.61 o
  -8  -8   4        0.01       -0.22      0.61 o
  -7  -8   4       17.63       18.16      1.17 o
  -6  -8   4        1.40        0.71      0.54 o
  -5  -8   4       55.47       50.69      1.38 o
  -4  -8   4      206.96      189.15      2.90 o
  -3  -8   4       46.58       46.00      1.21 o
  -2  -8   4        1.98        1.26      0.87 o
  -1  -8   4        3.81        2.14      0.97 o
   0  -8   4       13.81       14.49      0.91 o
   1  -8   4       62.59       56.27      2.32 o
   2  -8   4       17.84       22.02      1.50 o
   3  -8   4      145.97      143.85      3.27 o
   4  -8   4       31.89       29.94      1.31 o
   5  -8   4       15.75       13.17      1.37 o
   6  -8   4        3.71        3.14      1.03 o
   7  -8   4        9.05       12.76      1.50 o
  -9  -7   4       13.56       10.59      1.47 o
  -8  -7   4       10.97       10.73      0.97 o
  -7  -7   4       12.02       11.61      1.05 o
  -6  -7   4       13.62       15.06      0.69 o
  -5  -7   4      177.79      177.38      2.36 o
  -4  -7   4       38.06       34.23      0.79 o
  -3  -7   4       12.74       11.26      0.51 o
  -2  -7   4        3.25        3.73      0.36 o
  -1  -7   4       22.58       21.67      0.92 o
   0  -7   4       44.98       42.57      1.56 o
   1  -7   4       63.65       60.85      1.70 o
   2  -7   4       12.62       12.24      0.97 o
   3  -7   4       24.72       26.66      1.16 o
   4  -7   4       23.30       20.52      1.09 o
   5  -7   4       21.71       22.53      1.44 o
   6  -7   4        3.86        4.41      1.15 o
   7  -7   4        7.17        7.74      0.88 o
   8  -7   4        0.22       -0.42      0.57 o
  -9  -6   4        5.91        5.08      0.83 o
  -8  -6   4       10.23       13.40      1.00 o
  -7  -6   4       21.50       24.03      0.99 o
  -6  -6   4       12.30       14.30      0.75 o
  -5  -6   4       80.13       73.90      1.21 o
  -4  -6   4        6.35        6.82      0.32 o
  -3  -6   4      168.80      155.89      1.92 o
  -2  -6   4      117.16      111.21      1.39 o
  -1  -6   4       47.80       49.39      1.36 o
   0  -6   4       10.55       12.56      0.94 o
   1  -6   4       39.74       45.76      1.12 o
   2  -6   4        0.08        0.15      0.41 o
   3  -6   4      647.89      598.06     10.67 o
   4  -6   4        0.62        0.83      0.48 o
   5  -6   4        0.00        0.86      0.81 o
   6  -6   4       10.28       10.14      1.16 o
   7  -6   4       32.68       34.33      1.44 o
   8  -6   4       73.99       85.58      2.53 o
   9  -6   4        0.01        1.04      0.64 o
 -10  -5   4        3.89        3.54      0.77 o
  -9  -5   4       11.98       12.93      1.01 o
  -8  -5   4        8.79        6.95      0.63 o
  -7  -5   4        2.66        2.23      0.39 o
  -6  -5   4        1.79        1.39      0.29 o
  -5  -5   4      189.67      198.49      3.19 o
  -4  -5   4        7.79        9.90      0.34 o
  -3  -5   4      129.68      133.94      1.48 o
  -2  -5   4       91.25      100.37      1.25 o
  -1  -5   4      315.81      329.38      4.38 o
   0  -5   4       63.21       55.97      1.44 o
   1  -5   4       88.09       70.56      1.42 o
   2  -5   4      203.55      191.49      3.45 o
   3  -5   4      160.94      156.97      3.28 o
   4  -5   4        1.27        3.08      0.55 o
   5  -5   4      113.84      109.56      2.62 o
   6  -5   4       84.77       87.91      2.33 o
   7  -5   4        4.78        3.93      0.67 o
   8  -5   4       53.05       50.38      2.01 o
   9  -5   4        2.14        1.28      1.66 o
 -10  -4   4        1.05        1.88      0.70 o
  -9  -4   4        0.51        0.52      0.59 o
  -8  -4   4        6.61        9.04      0.66 o
  -7  -4   4       16.99       20.75      0.64 o
  -6  -4   4       21.02       17.68      0.53 o
  -5  -4   4      114.86      103.54      1.70 o
  -4  -4   4        2.46        4.35      0.23 o
  -3  -4   4      140.00      151.41      1.60 o
  -2  -4   4      126.19      129.83      1.49 o
  -1  -4   4      171.10      180.70      1.95 o
   0  -4   4      293.42      302.82      3.44 o
   1  -4   4       14.32       11.59      0.36 o
   2  -4   4       53.47       62.78      1.18 o
   3  -4   4      111.20      117.95      2.56 o
   4  -4   4       71.27       69.80      2.72 o
   5  -4   4      245.65      242.50      4.81 o
   6  -4   4       21.42       19.87      1.00 o
   7  -4   4        1.70        0.63      0.87 o
   8  -4   4       54.77       55.21      1.37 o
   9  -4   4       39.49       40.61      1.68 o
  10  -4   4        1.61        2.31      0.69 o
 -10  -3   4        8.80        8.58      1.42 o
  -9  -3   4        4.84        4.76      0.71 o
  -8  -3   4        0.01       -0.15      0.27 o
  -7  -3   4      104.41       98.89      1.33 o
  -6  -3   4      158.32      147.92      1.63 o
  -5  -3   4       23.33       25.05      0.82 o
  -4  -3   4      265.87      288.67      2.59 o
  -3  -3   4      274.65      261.47      2.54 o
  -2  -3   4      105.83      104.50      1.20 o
  -1  -3   4       34.87       33.21      0.49 o
   0  -3   4      312.51      313.23      2.71 o
   1  -3   4       36.48       50.62      0.70 o
   2  -3   4      225.12      210.38      2.71 o
   3  -3   4      260.68      248.93      4.70 o
   4  -3   4      381.09      365.67      6.71 o
   5  -3   4      938.19      945.99     16.39 o
   6  -3   4      380.27      370.46      5.46 o
   7  -3   4      155.05      157.63      2.70 o
   8  -3   4       34.92       31.32      0.99 o
   9  -3   4       17.30       19.06      1.19 o
  10  -3   4        0.62        0.63      0.61 o
 -11  -2   4        0.37        0.43      0.64 o
 -10  -2   4        0.01       -0.53      0.53 o
  -9  -2   4       10.54       11.63      0.66 o
  -8  -2   4        1.11        1.35      0.33 o
  -7  -2   4        8.61        7.59      0.56 o
  -6  -2   4      138.49      128.99      1.57 o
  -5  -2   4      283.23      286.83      2.78 o
  -4  -2   4      127.78      132.84      1.33 o
  -3  -2   4      537.25      619.20      4.71 o
  -2  -2   4      122.73      144.68      1.28 o
  -1  -2   4      267.33      276.45      2.57 o
   0  -2   4       19.64       19.85      0.37 o
   1  -2   4      536.11      567.01      6.08 o
   2  -2   4       32.93       44.72      1.98 o
   3  -2   4      275.65      276.12      3.99 o
   4  -2   4      424.82      456.10      6.42 o
   5  -2   4       10.46       11.09      0.50 o
   6  -2   4       52.33       48.24      1.12 o
   7  -2   4       23.36       24.92      0.66 o
   8  -2   4       17.25       16.81      0.59 o
   9  -2   4        4.46        5.11      1.38 o
  10  -2   4        1.98        2.33      0.71 o
 -11  -1   4        6.28        7.95      0.97 o
 -10  -1   4        2.85        3.11      0.72 o
  -9  -1   4        0.00       -0.33      0.33 o
  -8  -1   4       11.37       11.10      0.55 o
  -7  -1   4       71.60       70.16      1.65 o
  -6  -1   4        6.91        6.99      0.40 o
  -5  -1   4      140.56      133.64      1.49 o
  -4  -1   4      378.53      406.65      4.33 o
  -3  -1   4        1.28        4.33      0.23 o
  -2  -1   4      981.50      994.35      8.34 o
  -1  -1   4      120.00      118.24      1.06 o
   0  -1   4      100.04       97.14      0.99 o
   1  -1   4       51.57       56.33      0.77 o
   2  -1   4      289.10      351.60      3.85 o
   3  -1   4        0.62        0.45      0.35 o
   4  -1   4      601.15      589.32      6.92 o
   5  -1   4        8.66        7.50      0.29 o
   6  -1   4      236.80      245.17      2.54 o
   7  -1   4        0.06        0.22      0.16 o
   8  -1   4        3.17        2.81      0.31 o
   9  -1   4       12.39       11.32      0.67 o
  10  -1   4        0.03        0.70      0.61 o
 -11   0   4        0.05       -0.22      0.51 o
 -10   0   4        1.22        0.40      0.43 o
  -9   0   4       16.11       14.72      0.68 o
  -8   0   4        3.63        2.54      0.38 o
  -7   0   4       19.44       14.32      0.76 o
  -6   0   4        1.02        1.53      0.40 o
  -5   0   4      309.49      313.31      4.03 o
  -4   0   4      830.09      844.68      8.30 o
  -3   0   4       24.99       16.67      0.34 o
  -2   0   4      104.64      107.52      1.05 o
  -1   0   4       98.73      123.74      1.02 o
   0   0   4      621.77      636.02      5.30 o
   1   0   4     2337.84     2361.69     22.31 o
   2   0   4      596.54      630.43      6.17 o
   3   0   4      210.05      229.21      2.87 o
   4   0   4      407.45      402.12      4.94 o
   5   0   4        2.87        2.43      0.37 o
   6   0   4       25.73       27.89      0.62 o
   7   0   4       35.60       34.45      0.92 o
   8   0   4        0.73        1.95      0.39 o
   9   0   4       22.32       22.11      0.90 o
  10   0   4        1.40        0.77      1.06 o
 -11   1   4        0.20       -0.35      0.62 o
 -10   1   4        1.28        0.53      0.45 o
  -9   1   4        6.11        8.22      0.58 o
  -8   1   4      110.67      113.99      2.23 o
  -7   1   4       42.79       48.04      1.09 o
  -6   1   4      189.43      181.92      2.52 o
  -5   1   4       39.96       37.70      0.64 o
  -4   1   4        0.71        0.62      0.22 o
  -3   1   4      366.94      404.00      3.53 o
  -2   1   4       77.77       96.67      0.96 o
  -1   1   4     1263.39     1349.36     11.96 o
   0   1   4       36.09       41.45      0.48 o
   1   1   4        1.00        0.44      0.13 o
   2   1   4       63.95       60.31      0.76 o
   3   1   4      119.03      133.46      1.57 o
   4   1   4       57.89       50.65      0.75 o
   5   1   4       95.26      111.55      1.45 o
   6   1   4        3.12        3.55      0.26 o
   7   1   4       19.48       17.81      0.63 o
   8   1   4        2.30        2.88      1.19 o
   9   1   4        3.78        5.04      0.54 o
  10   1   4        0.87        0.34      0.58 o
 -10   2   4        8.71       10.13      1.03 o
  -9   2   4       13.89       11.90      0.74 o
  -8   2   4        0.19        0.42      0.35 o
  -7   2   4       55.78       53.12      1.08 o
  -6   2   4       25.70       22.47      0.67 o
  -5   2   4       37.41       39.14      0.70 o
  -4   2   4      435.29      472.98      4.85 o
  -3   2   4      230.11      229.47      2.67 o
  -2   2   4        3.56        5.37      0.29 o
  -1   2   4      147.06      169.16      1.79 o
   0   2   4       18.80       10.48      0.35 o
   1   2   4     1092.69     1097.35     15.15 o
   2   2   4      316.39      300.51      4.33 o
   3   2   4       80.04       75.31      1.21 o
   4   2   4        1.40        1.90      0.67 o
   5   2   4       14.18       15.82      0.59 o
   6   2   4       19.19       26.65      0.70 o
   7   2   4        7.88       12.15      0.56 o
   8   2   4        1.26        1.28      0.39 o
   9   2   4       15.72       12.38      0.74 o
  10   2   4        0.19        1.34      0.61 o
 -10   3   4        4.66        4.82      1.18 o
  -9   3   4       63.50       68.76      2.28 o
  -8   3   4        6.20        5.87      0.51 o
  -7   3   4      151.15      154.73      2.32 o
  -6   3   4        5.38        5.17      0.33 o
  -5   3   4      294.49      282.65      3.35 o
  -4   3   4       47.94       48.52      0.96 o
  -3   3   4      162.78      158.03      2.23 o
  -2   3   4       59.57       44.39      0.80 o
  -1   3   4        3.56        0.55      0.29 o
   0   3   4     1249.50     1297.35     15.64 o
   1   3   4       39.75       43.35      0.78 o
   2   3   4       25.57       29.86      1.31 o
   3   3   4      408.35      405.17      5.81 o
   4   3   4      512.91      527.48      6.31 o
   5   3   4        6.78        9.99      0.50 o
   6   3   4        0.01        0.35      0.27 o
   7   3   4        0.01       -0.10      0.30 o
   8   3   4        0.32        0.82      0.43 o
   9   3   4       32.17       34.99      1.16 o
 -10   4   4        0.54        0.71      0.97 o
  -9   4   4       12.04       11.80      1.48 o
  -8   4   4        3.02        2.01      0.64 o
  -7   4   4        0.59        0.59      0.41 o
  -6   4   4       95.51       98.32      1.98 o
  -5   4   4        0.12       -0.26      0.26 o
  -4   4   4       94.81       90.98      1.53 o
  -3   4   4       40.73       31.66      1.67 o
  -2   4   4       56.76       55.96      0.98 o
  -1   4   4       33.68       31.30      0.59 o
   0   4   4        0.09        0.84      0.16 o
   1   4   4      660.86      636.95      8.90 o
   2   4   4      367.03      358.35      9.08 o
   3   4   4      103.82       98.17      1.64 o
   4   4   4       57.50       57.74      1.29 o
   5   4   4        0.02       -0.01      0.49 o
   6   4   4        0.55       -0.26      0.26 o
   7   4   4        2.28        3.73      0.55 o
   8   4   4       23.97       28.83      1.29 o
   9   4   4        8.69        7.84      0.66 o
  -9   5   4        1.34        0.75      0.95 o
  -8   5   4       21.02       17.87      1.65 o
  -7   5   4       51.73       53.96      1.78 o
  -6   5   4      110.00      103.85      8.45 o
  -5   5   4        2.05        3.08      0.43 o
  -4   5   4       36.13       30.35      0.97 o
  -3   5   4       23.03       22.55      0.67 o
  -2   5   4       82.29       84.16      1.55 o
  -1   5   4       86.72       75.50      1.33 o
   0   5   4      189.09      182.89      2.91 o
   1   5   4       11.12       10.57      0.48 o
   2   5   4        6.21        9.53      0.87 o
   3   5   4      126.96      118.58      2.57 o
   4   5   4      186.00      184.96      4.30 o
   5   5   4        0.04        0.20      0.25 o
   6   5   4       31.67       26.30      0.83 o
   7   5   4        4.63        5.36      0.61 o
   8   5   4        7.36        8.73      0.78 o
  -9   6   4        0.36       -0.39      0.84 o
  -8   6   4        9.90       10.56      1.39 o
  -7   6   4        3.67        4.72      0.73 o
  -6   6   4       11.76       10.34      0.84 o
  -5   6   4       38.20       34.27      3.50 o
  -4   6   4       47.77       43.43      1.50 o
  -3   6   4       26.10       30.55      1.95 o
  -2   6   4        2.13        1.41      0.50 o
  -1   6   4        0.00        0.62      0.17 o
   0   6   4        0.62        1.17      0.35 o
   1   6   4      135.40      124.50      2.12 o
   2   6   4      267.55      265.07      7.05 o
   3   6   4       21.75       23.29      1.32 o
   4   6   4        0.24        0.07      0.59 o
   5   6   4        0.72        0.52      0.27 o
   6   6   4       14.03       13.42      1.13 o
   7   6   4        9.32        9.06      0.72 o
   8   6   4       51.54       58.39      2.20 o
  -8   7   4        0.13       -0.10      0.74 o
  -7   7   4        0.64        0.84      0.63 o
  -6   7   4        3.72        3.09      0.70 o
  -5   7   4        5.34        4.58      0.68 o
  -4   7   4        1.03        0.25      0.83 o
  -3   7   4        7.22        4.82      1.08 o
  -2   7   4        0.18        0.44      0.94 o
  -1   7   4       35.87       39.50      2.26 o
   0   7   4      178.32      187.35      3.82 o
   1   7   4       46.39       51.73      1.15 o
   2   7   4        2.48        1.74      0.27 o
   3   7   4       23.32       24.84      1.55 o
   4   7   4        6.66        9.00      1.03 o
   5   7   4       49.13       50.44      2.56 o
   6   7   4        0.38        0.78      0.36 o
   7   7   4        7.80        8.14      0.67 o
  -7   8   4        0.52        0.67      0.66 o
  -6   8   4       10.70        9.73      0.94 o
  -5   8   4       20.76       21.28      2.00 o
  -4   8   4       28.46       30.09      2.17 o
  -3   8   4        5.93        6.87      1.20 o
  -2   8   4       23.08       29.77      2.21 o
  -1   8   4        3.76        3.02      1.03 o
   0   8   4        8.63        6.80      1.35 o
   1   8   4       10.92       11.88      1.51 o
   2   8   4       63.96       70.78      2.09 o
   3   8   4        1.11        0.34      0.62 o
   4   8   4        0.38        1.42      0.80 o
   5   8   4        1.01        1.12      0.91 o
   6   8   4        5.52        5.35      1.17 o
  -5   9   4        0.76        0.80      0.62 o
  -4   9   4        0.03       -0.38      1.03 o
  -3   9   4        0.16       -0.79      0.90 o
  -2   9   4       10.51       12.30      1.60 o
  -1   9   4        3.45        3.06      1.21 o
   0   9   4       11.07       14.16      1.64 o
   1   9   4       12.89       13.81      1.65 o
   2   9   4       12.37        7.47      1.40 o
  -2  10   4        0.98        2.78      1.32 o
  -1  10   4        1.61        0.05      1.09 o
   0  10   4        2.40        1.52      1.14 o
   1  10   4        5.92        5.94      1.44 o
  -3 -11   5        8.02        6.64      1.44 o
  -2 -11   5        0.22       -0.89      1.01 o
  -1 -11   5        1.15        0.84      1.18 o
   0 -11   5        3.82        5.60      1.50 o
   1 -11   5        6.98        4.62      1.55 o
   2 -11   5        0.06       -1.19      1.19 o
   3 -11   5       11.58       11.04      1.97 o
  -5 -10   5       26.27       25.90      1.44 o
  -4 -10   5       10.71        7.51      1.37 o
  -3 -10   5        2.04        2.47      1.15 o
  -2 -10   5        9.41        8.82      1.40 o
  -1 -10   5       10.71        8.27      1.50 o
   0 -10   5        8.02        3.08      1.18 o
   1 -10   5       74.60       84.02      3.89 o
  -7  -9   5        8.14        9.74      1.39 o
  -6  -9   5       49.62       48.42      2.16 o
  -5  -9   5        1.92        1.84      0.54 o
  -4  -9   5        1.09        0.99      0.61 o
  -3  -9   5       20.03       18.77      1.21 o
  -2  -9   5        1.11       -0.42      0.85 o
  -1  -9   5       12.97       13.28      1.50 o
   0  -9   5       19.04       19.06      1.85 o
   4  -9   5        3.87        6.04      1.14 o
   5  -9   5       14.61       16.16      1.61 o
   6  -9   5        0.40       -0.38      0.98 o
  -8  -8   5        1.74        1.84      0.73 o
  -7  -8   5        1.02        0.77      0.65 o
  -6  -8   5       12.50       13.99      1.02 o
  -5  -8   5        0.58        0.87      0.42 o
  -4  -8   5        0.41        0.17      0.39 o
  -3  -8   5        7.24       10.39      0.50 o
  -2  -8   5        3.79        4.96      1.35 o
  -1  -8   5       18.83       15.98      1.53 o
   0  -8   5       47.60       48.52      2.18 o
   1  -8   5       54.65       55.77      2.38 o
   2  -8   5      431.04      421.66     11.25 o
   3  -8   5        1.47        0.19      0.51 o
   4  -8   5        0.19        0.25      0.53 o
   5  -8   5        9.91        8.52      2.31 o
   6  -8   5        5.53        4.60      1.20 o
   7  -8   5        3.89        1.93      1.14 o
  -8  -7   5        0.83        1.08      0.65 o
  -7  -7   5        3.29        3.83      0.72 o
  -6  -7   5       22.62       25.62      0.86 o
  -5  -7   5        6.54        7.52      0.44 o
  -4  -7   5        4.56        5.80      0.39 o
  -3  -7   5        4.50        5.11      0.38 o
  -2  -7   5        0.11        0.09      0.46 o
  -1  -7   5       88.33       90.77      2.27 o
   0  -7   5      352.20      375.07      7.06 o
   1  -7   5      130.22      135.63      4.27 o
   2  -7   5      129.85      130.09      3.00 o
   3  -7   5        3.53        1.64      0.56 o
   4  -7   5        1.33        0.64      0.53 o
   5  -7   5       19.10       22.15      1.21 o
   6  -7   5       33.37       36.94      1.55 o
   7  -7   5        0.00        0.96      1.02 o
   8  -7   5        1.81        2.08      0.74 o
  -9  -6   5       27.04       31.12      1.56 o
  -8  -6   5       41.42       43.91      1.73 o
  -7  -6   5        0.30        0.07      0.50 o
  -6  -6   5       15.92       14.71      0.65 o
  -5  -6   5        0.50       -0.16      0.22 o
  -4  -6   5      107.20       96.76      1.23 o
  -3  -6   5      219.52      208.69      3.23 o
  -2  -6   5      176.81      186.00      2.31 o
  -1  -6   5      117.14      115.90      1.93 o
   0  -6   5       31.64       32.94      1.15 o
   1  -6   5       14.61       16.50      0.90 o
   2  -6   5      170.27      168.42      3.58 o
   3  -6   5      187.54      182.50      3.85 o
   4  -6   5       12.85       13.03      0.88 o
   5  -6   5       16.73       13.70      1.45 o
   6  -6   5        7.47        7.03      0.81 o
   7  -6   5        2.89        2.82      0.68 o
   8  -6   5        1.52        0.90      1.71 o
   9  -6   5        0.81        3.29      1.06 o
 -10  -5   5        6.64        8.45      1.37 o
  -9  -5   5        9.57       12.22      1.05 o
  -8  -5   5       46.62       43.60      1.66 o
  -7  -5   5        1.07        0.03      0.49 o
  -6  -5   5       51.97       49.31      0.98 o
  -5  -5   5       66.16       69.76      0.97 o
  -4  -5   5       14.13       16.95      0.47 o
  -3  -5   5       17.66       21.33      0.47 o
  -2  -5   5      222.54      226.75      3.86 o
  -1  -5   5       86.28       75.13      1.36 o
   0  -5   5      223.31      206.31      3.33 o
   1  -5   5      372.05      365.84      5.52 o
   2  -5   5       32.25       33.30      2.15 o
   3  -5   5       22.49       28.16      1.14 o
   4  -5   5      362.67      360.77      6.82 o
   5  -5   5        0.23        0.18      0.45 o
   6  -5   5       29.13       28.46      1.27 o
   7  -5   5        2.85        3.95      0.68 o
   8  -5   5       14.14       17.61      1.18 o
   9  -5   5        0.01        1.01      0.81 o
 -10  -4   5       14.84       14.19      2.06 o
  -9  -4   5        2.24        0.38      0.64 o
  -8  -4   5        1.98        4.21      0.63 o
  -7  -4   5       16.79       21.87      0.68 o
  -6  -4   5        6.27        8.17      0.43 o
  -5  -4   5        3.85        5.91      0.27 o
  -4  -4   5        5.26        4.52      0.25 o
  -3  -4   5      226.59      211.30      2.15 o
  -2  -4   5      481.09      471.69      4.73 o
  -1  -4   5       15.03       13.23      0.39 o
   0  -4   5       35.26       38.91      0.68 o
   1  -4   5        9.00        9.93      0.36 o
   2  -4   5       89.43       82.71      1.49 o
   3  -4   5      679.49      649.36     11.28 o
   4  -4   5      257.88      232.35      6.19 o
   5  -4   5        3.75        2.70      0.55 o
   6  -4   5        8.28        8.88      0.90 o
   7  -4   5       32.18       32.62      1.38 o
   8  -4   5       58.60       58.82      1.98 o
   9  -4   5       12.59       12.85      1.04 o
 -10  -3   5       10.00       13.55      1.09 o
  -9  -3   5        0.09       -0.16      0.80 o
  -8  -3   5       84.70       82.32      2.25 o
  -7  -3   5        3.21        4.40      0.32 o
  -6  -3   5      325.80      305.84      3.24 o
  -5  -3   5      184.71      187.64      1.96 o
  -4  -3   5       88.40       92.38      1.20 o
  -3  -3   5        1.11        0.82      0.15 o
  -2  -3   5        1.84        1.83      0.20 o
  -1  -3   5        8.32        4.77      0.22 o
   0  -3   5     1302.88     1346.59     14.04 o
   1  -3   5      175.32      152.24      1.95 o
   2  -3   5      192.93      206.99      3.14 o
   3  -3   5       23.61       20.31      0.89 o
   4  -3   5      293.38      286.98      4.22 o
   5  -3   5      246.46      244.23      3.70 o
   6  -3   5        4.52        7.07      0.45 o
   7  -3   5        0.03        0.29      0.28 o
   8  -3   5       44.11       40.01      1.91 o
   9  -3   5       25.64       27.19      1.40 o
  10  -3   5        0.09        0.98      0.65 o
 -10  -2   5       21.82       23.85      1.42 o
  -9  -2   5        0.00       -0.07      0.37 o
  -8  -2   5        3.71        4.56      0.43 o
  -7  -2   5       56.03       53.17      1.02 o
  -6  -2   5      113.99      115.81      1.60 o
  -5  -2   5        0.76        1.81      0.20 o
  -4  -2   5        0.01        0.05      0.13 o
  -3  -2   5       25.72       22.91      0.38 o
  -2  -2   5      708.39      733.77      6.21 o
  -1  -2   5        0.18        0.08      0.10 o
   0  -2   5       10.46       10.59      0.27 o
   1  -2   5      181.39      226.04      2.61 o
   2  -2   5      331.94      371.95      5.71 o
   3  -2   5      488.03      475.61      6.64 o
   4  -2   5      107.73       95.99      1.69 o
   5  -2   5       60.74       61.25      1.00 o
   6  -2   5      174.71      170.84      2.10 o
   7  -2   5        0.03        0.14      0.18 o
   8  -2   5      130.91      130.76      2.95 o
   9  -2   5       20.06       25.26      1.36 o
  10  -2   5       20.58       21.27      1.36 o
 -10  -1   5        1.88        2.11      0.72 o
  -9  -1   5        0.61        0.13      0.35 o
  -8  -1   5       23.41       19.54      0.75 o
  -7  -1   5       64.08       62.18      1.24 o
  -6  -1   5       83.05       83.66      1.45 o
  -5  -1   5       95.11       91.77      1.77 o
  -4  -1   5       19.81       25.60      0.52 o
  -3  -1   5       92.74      106.17      1.28 o
  -2  -1   5      933.92      975.69      7.68 o
  -1  -1   5        2.68        3.96      0.16 o
   0  -1   5      408.44      410.58      3.51 o
   1  -1   5     1016.25     1058.52      9.31 o
   2  -1   5       32.95       27.62      0.63 o
   3  -1   5        2.16        0.80      0.19 o
   4  -1   5        0.16        0.07      0.15 o
   5  -1   5      172.00      170.85      1.79 o
   6  -1   5      449.46      436.48      4.28 o
   7  -1   5      114.08      119.20      2.29 o
   8  -1   5        3.04        2.46      0.60 o
   9  -1   5        0.03       -0.15      1.29 o
  10  -1   5        2.44        3.94      1.07 o
 -10   0   5        5.66        7.09      0.90 o
  -9   0   5        0.03       -0.01      0.34 o
  -8   0   5        3.88        2.85      0.41 o
  -7   0   5        1.93        0.84      0.38 o
  -6   0   5       21.56       29.44      0.91 o
  -5   0   5       64.04       67.92      1.22 o
  -4   0   5        1.77        2.84      0.28 o
  -3   0   5      108.33      104.11      1.14 o
  -2   0   5      629.71      658.93      5.63 o
  -1   0   5       39.86       31.35      0.45 o
   0   0   5       73.85       89.70      1.05 o
   1   0   5      380.12      429.29      4.25 o
   2   0   5      342.83      386.11      6.35 o
   3   0   5      420.88      395.70      4.92 o
   4   0   5      316.18      307.24      4.58 o
   5   0   5       33.77       28.37      0.64 o
   6   0   5       27.56       26.75      0.67 o
   7   0   5       13.84       14.60      0.57 o
   8   0   5       16.90       13.29      1.70 o
   9   0   5        3.26        4.70      0.75 o
  10   0   5        1.64        2.23      0.73 o
 -10   1   5        2.37        2.02      1.50 o
  -9   1   5        0.02        0.10      0.98 o
  -8   1   5       20.32       23.35      1.90 o
  -7   1   5       56.80       48.68      1.28 o
  -6   1   5      184.92      189.85      3.13 o
  -5   1   5      349.50      337.18      4.36 o
  -4   1   5      259.33      245.57      2.63 o
  -3   1   5       17.85       14.52      0.36 o
  -2   1   5        8.89        6.17      0.25 o
  -1   1   5      257.53      306.48      2.85 o
   0   1   5      909.13      977.72      8.74 o
   1   1   5      176.18      169.82      1.78 o
   2   1   5       51.67       53.02      0.72 o
   3   1   5       46.91       53.06      1.71 o
   4   1   5       60.54       64.47      1.22 o
   5   1   5        2.08        2.09      0.23 o
   6   1   5      162.39      153.81      2.22 o
   7   1   5       99.75       91.32      1.79 o
   8   1   5        6.88        4.96      0.50 o
   9   1   5        5.01        5.46      0.76 o
 -10   2   5        0.37        0.92      0.68 o
  -9   2   5        2.75        1.51      0.69 o
  -8   2   5       13.03        9.21      0.86 o
  -7   2   5        5.96        7.39      1.08 o
  -6   2   5       49.15       42.98      0.92 o
  -5   2   5      213.77      231.86      2.37 o
  -4   2   5       32.67       31.62      0.53 o
  -3   2   5       14.89       17.34      0.35 o
  -2   2   5       14.75       14.13      0.39 o
  -1   2   5       59.16       62.30      0.90 o
   0   2   5      412.93      440.77      6.25 o
   1   2   5      166.35      152.08      2.09 o
   2   2   5       29.17       27.66      0.57 o
   3   2   5       45.94       43.32      0.87 o
   4   2   5      394.98      380.43      6.90 o
   5   2   5      108.43       94.60      2.21 o
   6   2   5        0.09        0.54      0.39 o
   7   2   5       24.19       27.44      1.19 o
   8   2   5        7.33        5.97      0.53 o
   9   2   5        1.60        0.89      0.55 o
 -10   3   5        0.00        0.69      0.97 o
  -9   3   5        3.93        6.41      1.24 o
  -8   3   5       84.15      102.69      2.80 o
  -7   3   5       39.04       44.67      0.95 o
  -6   3   5        0.08       -0.18      0.18 o
  -5   3   5       63.81       65.62      1.17 o
  -4   3   5      294.26      282.98      3.81 o
  -3   3   5        0.38        0.86      0.35 o
  -2   3   5      295.84      303.85      3.95 o
  -1   3   5      155.64      163.03      1.95 o
   0   3   5       30.80       33.28      0.71 o
   1   3   5        2.09        1.11      0.28 o
   2   3   5       11.41       10.65      0.33 o
   3   3   5       81.34       74.55      1.31 o
   4   3   5       17.95       14.97      0.46 o
   5   3   5        3.04        5.03      0.48 o
   6   3   5        2.29        3.99      0.81 o
   7   3   5       58.81       52.07      1.67 o
   8   3   5       19.92       23.59      1.18 o
   9   3   5        1.06        0.64      0.58 o
  -8   4   5        0.25        0.56      0.88 o
  -7   4   5        1.19        1.10      0.57 o
  -6   4   5       28.36       25.82      1.04 o
  -5   4   5       91.80       83.73      1.74 o
  -4   4   5      288.78      307.32      4.14 o
  -3   4   5        0.68        0.97      0.26 o
  -2   4   5       12.26       11.46      0.44 o
  -1   4   5        8.46       13.23      0.46 o
   0   4   5       52.22       41.37      0.82 o
   1   4   5       68.76       63.90      1.13 o
   2   4   5       40.76       36.18      0.65 o
   3   4   5       12.92       13.87      0.67 o
   4   4   5      112.48      105.30      1.81 o
   5   4   5        4.99        3.88      0.60 o
   6   4   5        9.38       11.14      0.72 o
   7   4   5       32.42       37.08      1.81 o
   8   4   5        7.32        4.79      0.74 o
  -9   5   5        0.24       -0.13      0.90 o
  -8   5   5        3.88        3.06      1.06 o
  -7   5   5        0.26        0.02      0.86 o
  -6   5   5        0.40       -0.12      0.47 o
  -5   5   5        2.81        3.73      0.58 o
  -4   5   5        2.33        2.08      0.48 o
  -3   5   5        6.05        6.15      0.45 o
  -2   5   5      102.52       99.68      1.53 o
  -1   5   5      209.52      191.72      2.76 o
   0   5   5        0.35        2.06      0.23 o
   1   5   5        0.24        0.48      0.19 o
   2   5   5       65.63       57.74      1.15 o
   3   5   5       84.34       90.83      2.10 o
   4   5   5       30.08       30.59      1.31 o
   5   5   5       10.01        9.66      0.89 o
   6   5   5       10.70       11.13      0.69 o
   7   5   5        1.16        0.63      0.43 o
   8   5   5        0.25        1.32      0.58 o
  -8   6   5        5.56        5.14      1.22 o
  -7   6   5        0.01       -0.38      0.56 o
  -6   6   5        0.00        0.35      0.56 o
  -5   6   5        5.70        3.61      0.64 o
  -4   6   5       15.07       18.99      1.05 o
  -3   6   5       98.84      104.66      2.58 o
  -2   6   5        1.51        0.62      0.45 o
  -1   6   5        5.87        3.60      0.51 o
   0   6   5       77.70       67.87      1.14 o
   1   6   5       31.15       28.40      0.63 o
   2   6   5        8.16       10.18      0.96 o
   3   6   5       84.58       80.23      2.01 o
   4   6   5        5.97        7.85      1.10 o
   5   6   5        4.49        3.31      0.97 o
   6   6   5        9.50        8.75      0.60 o
   7   6   5        4.75        7.17      0.63 o
  -7   7   5        0.15        0.75      0.65 o
  -6   7   5        1.86        3.45      0.71 o
  -5   7   5       21.47       26.49      2.46 o
  -4   7   5        0.01        0.47      0.52 o
  -3   7   5        2.92        1.79      0.70 o
  -2   7   5       41.63       42.44      1.49 o
  -1   7   5       79.55       79.08      3.27 o
   0   7   5        4.91        6.60      0.86 o
   1   7   5       26.85       24.42      0.75 o
   2   7   5       11.85       11.26      1.01 o
   3   7   5        4.55        3.31      0.78 o
   4   7   5        0.93        1.16      0.78 o
   5   7   5       39.01       41.07      2.35 o
   6   7   5       16.82       15.87      1.68 o
  -6   8   5        4.55        4.21      0.77 o
  -5   8   5        0.28       -0.34      0.89 o
  -4   8   5        0.46       -0.52      0.55 o
  -3   8   5        2.18        3.24      0.65 o
  -2   8   5        0.38       -0.72      0.72 o
  -1   8   5        0.25        0.49      0.45 o
   0   8   5        1.45        0.98      0.62 o
   1   8   5       33.85       39.23      3.54 o
   4   8   5       30.08       28.25      1.87 o
   5   8   5       23.09       21.16      1.82 o
  -4   9   5        0.76        0.04      0.57 o
  -3   9   5        5.26        4.60      0.75 o
  -2   9   5        3.32        5.24      0.76 o
  -1   9   5       23.69       27.09      1.31 o
   0   9   5       10.12       14.05      0.95 o
   1   9   5        1.39        3.72      0.77 o
  -2 -11   6        2.69        3.13      1.24 o
  -1 -11   6       13.48       12.34      1.79 o
   0 -11   6        0.43        0.62      1.29 o
   1 -11   6        0.59       -1.28      1.28 o
   2 -11   6        0.91       -0.64      1.52 o
  -5 -10   6       14.07       19.27      1.79 o
  -4 -10   6       16.07       13.71      1.57 o
  -3 -10   6        3.17        2.85      1.13 o
  -2 -10   6        5.51        3.44      1.20 o
  -1 -10   6        3.25        1.78      1.16 o
   0 -10   6        0.07       -1.06      1.06 o
  -6  -9   6        0.05        0.59      0.61 o
  -5  -9   6        0.07        0.35      0.49 o
  -4  -9   6       13.32       13.72      0.80 o
  -3  -9   6       11.94       12.01      1.11 o
  -2  -9   6        3.19        3.19      1.11 o
  -1  -9   6       25.01       26.90      1.97 o
   4  -9   6       24.57       27.10      2.09 o
   5  -9   6       31.86       34.75      2.38 o
   6  -9   6        1.29        1.20      1.10 o
  -7  -8   6        0.00       -0.30      0.61 o
  -6  -8   6        3.29        4.60      1.36 o
  -5  -8   6        1.08        1.10      0.40 o
  -4  -8   6       12.02       12.11      0.71 o
  -3  -8   6       41.61       45.34      1.15 o
  -2  -8   6       14.05       10.59      1.26 o
   0  -8   6        0.28       -0.62      0.68 o
   1  -8   6       20.35       24.55      1.67 o
   2  -8   6       11.91       15.62      1.48 o
   3  -8   6        5.38        4.79      1.19 o
   4  -8   6        3.94        4.53      1.58 o
   5  -8   6       82.06       77.67      2.38 o
   6  -8   6        3.23        2.76      1.08 o
   7  -8   6        9.43        8.14      1.40 o
  -8  -7   6        0.08       -0.42      0.85 o
  -7  -7   6        0.40        0.36      0.57 o
  -6  -7   6       42.16       41.52      1.32 o
  -5  -7   6       22.42       22.61      0.82 o
  -4  -7   6       11.58       12.28      0.52 o
  -3  -7   6      125.57      128.04      1.67 o
  -2  -7   6       71.05       69.94      1.30 o
  -1  -7   6       25.14       31.62      1.26 o
   0  -7   6        3.44        4.96      0.85 o
   1  -7   6      109.65       96.04      3.43 o
   2  -7   6      236.78      243.99      5.00 o
   3  -7   6        0.03       -0.66      1.00 o
   4  -7   6        0.02        0.25      0.53 o
   5  -7   6       92.99       92.85      2.61 o
   6  -7   6        0.25        1.10      1.06 o
   7  -7   6       29.83       37.97      1.70 o
   8  -7   6        4.49        5.22      1.28 o
  -9  -6   6        3.15        3.15      0.81 o
  -8  -6   6        0.57       -0.26      0.60 o
  -7  -6   6        1.55        1.71      0.51 o
  -6  -6   6        0.25        1.01      0.44 o
  -5  -6   6        3.49        5.51      0.35 o
  -4  -6   6        1.45        1.30      0.26 o
  -3  -6   6       11.47       12.33      0.41 o
  -2  -6   6       18.49       16.78      0.59 o
  -1  -6   6      111.75      107.26      1.92 o
   0  -6   6       39.25       39.04      1.42 o
   1  -6   6       34.41       34.29      1.29 o
   2  -6   6      349.95      338.34      8.35 o
   3  -6   6       49.63       44.28      1.55 o
   4  -6   6       11.19        9.96      0.82 o
   5  -6   6       55.21       60.42      1.93 o
   6  -6   6       12.23       13.22      1.00 o
   7  -6   6        2.24        2.45      0.70 o
   8  -6   6       20.84       20.12      1.30 o
  -9  -5   6       11.41       11.77      1.05 o
  -8  -5   6        4.17        2.91      0.72 o
  -7  -5   6       15.41       12.82      0.77 o
  -6  -5   6        7.59        8.49      0.52 o
  -5  -5   6       82.03       84.79      1.20 o
  -4  -5   6       41.14       34.86      0.80 o
  -3  -5   6       92.33       94.77      1.38 o
  -2  -5   6       23.42       15.72      0.49 o
  -1  -5   6      595.05      606.06      8.28 o
   0  -5   6      115.71      111.68      2.95 o
   1  -5   6      228.56      226.31      3.52 o
   2  -5   6        3.31        3.42      0.58 o
   3  -5   6      145.33      134.50      4.77 o
   4  -5   6        7.31        3.78      0.60 o
   5  -5   6       16.25       13.64      0.94 o
   6  -5   6       28.72       25.58      1.25 o
   7  -5   6        7.65        9.23      0.89 o
   8  -5   6        5.74        9.29      1.39 o
   9  -5   6        1.34        0.43      0.68 o
 -10  -4   6        0.36        1.97      0.73 o
  -9  -4   6       27.14       33.19      1.60 o
  -8  -4   6      127.05      119.40      2.50 o
  -7  -4   6       16.71       18.40      0.79 o
  -6  -4   6       39.12       39.59      0.87 o
  -5  -4   6        0.78        2.35      0.22 o
  -4  -4   6       48.55       35.49      0.65 o
  -3  -4   6      309.79      286.40      3.33 o
  -2  -4   6       72.69       72.63      1.09 o
  -1  -4   6        5.82        5.68      0.41 o
   0  -4   6       79.25       76.51      1.21 o
   1  -4   6        5.47        3.91      0.27 o
   2  -4   6      458.74      449.09      5.43 o
   3  -4   6       56.91       49.75      2.14 o
   4  -4   6       87.41       87.58      2.25 o
   5  -4   6       34.36       33.74      1.31 o
   6  -4   6        0.01       -0.21      0.51 o
   7  -4   6       17.11       16.31      1.07 o
   8  -4   6        1.77        2.03      0.75 o
   9  -4   6        4.46        3.81      0.84 o
 -10  -3   6        0.51       -0.47      0.58 o
  -9  -3   6       29.02       25.11      1.38 o
  -8  -3   6        7.47        9.66      0.57 o
  -7  -3   6       37.93       35.11      0.84 o
  -6  -3   6       15.39       15.02      0.49 o
  -5  -3   6        0.08       -0.03      0.20 o
  -4  -3   6       78.61       85.57      1.03 o
  -3  -3   6      409.00      403.14      4.04 o
  -2  -3   6       13.49       12.33      0.36 o
  -1  -3   6      284.70      281.95      2.99 o
   0  -3   6      577.17      615.94      6.58 o
   1  -3   6      259.59      240.08      3.84 o
   2  -3   6       29.61       28.82      0.71 o
   3  -3   6      109.68      112.28      1.96 o
   4  -3   6       29.81       33.58      1.53 o
   5  -3   6       92.06       86.30      1.68 o
   6  -3   6       34.71       31.81      0.93 o
   7  -3   6       22.75       24.95      0.87 o
   8  -3   6        0.02       -0.08      0.32 o
   9  -3   6        1.78        2.97      0.72 o
 -10  -2   6        0.25       -0.34      0.59 o
  -9  -2   6        0.15        0.02      0.41 o
  -8  -2   6       80.04       76.09      1.52 o
  -7  -2   6       13.18       14.69      0.73 o
  -6  -2   6       76.85       63.77      1.24 o
  -5  -2   6       24.29       22.30      0.53 o
  -4  -2   6        8.84        6.57      0.27 o
  -3  -2   6      310.85      297.72      3.39 o
  -2  -2   6      356.26      353.63      3.30 o
  -1  -2   6      378.40      399.84      3.45 o
   0  -2   6       91.96      101.74      1.19 o
   1  -2   6       52.77       55.25      0.79 o
   2  -2   6      181.81      165.44      2.75 o
   3  -2   6      248.42      236.90      3.55 o
   4  -2   6        4.10        1.37      0.32 o
   5  -2   6        4.20        3.34      0.34 o
   6  -2   6       15.93       16.30      0.54 o
   7  -2   6       75.90       71.04      1.17 o
   8  -2   6       49.41       51.16      1.87 o
   9  -2   6       29.96       34.20      1.59 o
 -10  -1   6       15.08       13.95      1.31 o
  -9  -1   6        4.14        3.97      0.60 o
  -8  -1   6        8.96        9.48      0.57 o
  -7  -1   6      121.46      115.37      1.93 o
  -6  -1   6      303.83      305.64      4.56 o
  -5  -1   6      118.88      112.51      2.10 o
  -4  -1   6        2.94        2.29      0.22 o
  -3  -1   6       55.30       59.66      0.74 o
  -2  -1   6        0.12        0.30      0.13 o
  -1  -1   6      721.80      754.43      6.32 o
   0  -1   6      536.53      524.69      5.11 o
   1  -1   6      398.47      397.66      3.92 o
   2  -1   6        1.31        0.33      0.16 o
   3  -1   6        5.99        7.43      0.54 o
   4  -1   6      147.58      151.37      2.34 o
   5  -1   6      359.01      339.51      5.16 o
   6  -1   6       55.44       60.48      1.40 o
   7  -1   6        9.73        7.26      0.76 o
   8  -1   6       21.51       23.97      1.25 o
   9  -1   6        3.63        4.46      0.79 o
 -10   0   6        0.01       -0.70      0.79 o
  -9   0   6        0.31       -0.10      0.47 o
  -8   0   6        2.77        1.08      0.51 o
  -7   0   6      210.82      206.62      3.47 o
  -6   0   6        6.68        6.67      0.60 o
  -5   0   6       20.09       23.28      0.70 o
  -4   0   6       73.77       74.67      1.04 o
  -3   0   6       56.96       46.54      0.81 o
  -2   0   6      540.10      528.20      5.25 o
  -1   0   6      229.26      226.63      2.21 o
   0   0   6      228.21      264.48      2.99 o
   1   0   6        1.07        0.70      0.18 o
   2   0   6      190.48      190.90      3.01 o
   3   0   6      673.63      656.36      9.07 o
   4   0   6       47.38       41.70      0.92 o
   5   0   6       41.00       37.79      0.95 o
   6   0   6       71.01       68.27      2.02 o
   7   0   6        4.22        3.73      0.58 o
   8   0   6       29.75       30.29      1.64 o
   9   0   6       24.66       28.85      1.47 o
 -10   1   6        7.00        8.16      1.59 o
  -9   1   6        2.59        1.50      1.14 o
  -8   1   6        4.11        5.17      0.76 o
  -7   1   6        0.31       -0.43      0.57 o
  -6   1   6       11.41       11.54      0.71 o
  -5   1   6      408.90      397.61      4.53 o
  -4   1   6       16.72       21.39      0.51 o
  -3   1   6       34.44       38.44      0.63 o
  -2   1   6       35.81       41.33      0.62 o
  -1   1   6       62.26       68.89      0.86 o
   0   1   6       30.62       28.49      0.53 o
   1   1   6      982.54      937.95     11.76 o
   2   1   6       51.78       51.98      0.82 o
   3   1   6       38.72       39.12      0.90 o
   4   1   6       65.16       66.55      1.26 o
   5   1   6      162.83      172.28      4.11 o
   6   1   6      241.32      236.64      4.82 o
   7   1   6        2.92        4.99      1.21 o
   8   1   6       23.32       29.36      1.37 o
   9   1   6        0.25        0.50      0.59 o
 -10   2   6       13.91       18.16      1.91 o
  -9   2   6        0.28       -0.61      0.81 o
  -8   2   6        2.08        2.07      0.64 o
  -7   2   6        4.26        2.23      0.58 o
  -6   2   6       36.35       29.52      1.26 o
  -5   2   6      143.22      165.05      2.10 o
  -4   2   6       47.17       45.84      1.10 o
  -3   2   6       33.97       28.16      0.52 o
  -2   2   6       60.21       59.31      1.18 o
  -1   2   6       51.47       45.85      0.59 o
   0   2   6      127.67      127.26      1.51 o
   1   2   6       32.19       35.52      0.66 o
   2   2   6      553.83      526.75      6.29 o
   3   2   6      714.51      690.34      9.39 o
   4   2   6      113.80      113.46      6.39 o
   5   2   6        7.40        7.17      0.60 o
   6   2   6       19.29       17.69      0.95 o
   7   2   6        3.93        2.45      0.57 o
   8   2   6        5.36        5.06      0.72 o
   9   2   6        7.60        9.74      1.48 o
  -9   3   6        3.73        3.57      1.18 o
  -8   3   6       11.23        5.57      1.17 o
  -7   3   6        1.64        4.09      0.96 o
  -6   3   6       14.25       11.16      0.62 o
  -5   3   6      136.15      128.38      2.25 o
  -4   3   6       13.46       10.10      0.38 o
  -3   3   6        0.14        0.85      0.23 o
  -2   3   6        8.23        9.25      0.45 o
  -1   3   6       91.90      101.68      3.04 o
   0   3   6      112.99      103.25      1.72 o
   1   3   6      511.46      484.35      6.90 o
   2   3   6      962.31      939.88     11.01 o
   3   3   6      296.58      306.87      3.79 o
   4   3   6       24.63       25.25      0.92 o
   5   3   6       17.92       17.32      1.17 o
   6   3   6       28.98       24.99      1.10 o
   7   3   6       33.77       33.63      2.66 o
   8   3   6        1.16        3.73      0.91 o
  -9   4   6        0.03       -0.80      0.80 o
  -8   4   6       49.67       46.60      2.65 o
  -7   4   6       28.95       25.01      1.85 o
  -6   4   6        0.02        0.70      0.49 o
  -5   4   6       41.52       43.77      1.75 o
  -4   4   6       11.97       11.19      0.77 o
  -3   4   6       22.28       23.39      0.98 o
  -2   4   6       41.93       41.06      0.84 o
  -1   4   6       12.12       10.90      0.54 o
   0   4   6       15.00       13.00      0.49 o
   1   4   6       41.24       38.53      0.84 o
   2   4   6       58.24       59.00      0.95 o
   3   4   6      271.66      268.94      3.45 o
   4   4   6        5.72        8.18      0.58 o
   5   4   6        5.22        5.29      0.52 o
   6   4   6       21.98       21.05      0.99 o
   7   4   6        0.02       -0.41      0.41 o
   8   4   6       18.54       17.04      1.10 o
  -8   5   6        0.15        0.05      0.92 o
  -7   5   6       10.00       14.61      1.58 o
  -6   5   6       24.17       27.63      1.75 o
  -5   5   6       14.39       12.89      0.89 o
  -4   5   6        0.33       -0.18      0.44 o
  -3   5   6       27.19       29.57      1.19 o
  -2   5   6        0.29        0.49      0.42 o
  -1   5   6        1.05        1.95      0.26 o
   0   5   6       18.94       20.80      0.65 o
   1   5   6       43.50       48.63      0.97 o
   2   5   6      162.63      172.15      2.30 o
   3   5   6        2.92        4.16      0.39 o
   4   5   6       56.25       53.82      1.06 o
   5   5   6       72.54       71.52      2.86 o
   6   5   6        2.71        3.03      0.46 o
   7   5   6        1.97        1.97      0.50 o
  -8   6   6        1.66        1.86      1.07 o
  -7   6   6       13.00        9.27      1.32 o
  -6   6   6        3.81        1.67      0.61 o
  -5   6   6        6.73        9.42      0.83 o
  -4   6   6       12.05       12.91      1.06 o
  -3   6   6        1.89        3.10      1.18 o
  -2   6   6        1.05        2.38      0.53 o
  -1   6   6       81.11       85.26      2.20 o
   0   6   6       10.60       13.90      0.96 o
   1   6   6        0.70        2.73      0.37 o
   2   6   6        9.21        8.02      0.37 o
   3   6   6        3.32        2.77      0.80 o
   4   6   6      157.01      166.11      5.27 o
   5   6   6        8.37        6.99      1.14 o
   6   6   6        2.20        1.76      1.02 o
  -6   7   6        1.31        1.79      0.68 o
  -5   7   6        6.61        5.37      0.76 o
  -4   7   6        3.82        4.62      0.98 o
  -3   7   6        7.22        6.81      0.75 o
  -2   7   6        0.08        0.05      0.49 o
  -1   7   6        1.28        1.40      0.52 o
   0   7   6        0.57       -0.11      0.45 o
   1   7   6        1.27        0.25      0.41 o
   3   7   6        7.42        9.59      1.08 o
   4   7   6        2.08        2.67      0.83 o
   5   7   6        4.74        4.86      1.09 o
  -5   8   6        0.37        0.78      0.64 o
  -4   8   6        2.25        3.28      0.71 o
  -3   8   6        1.53        1.87      0.63 o
  -2   8   6        1.19        1.46      0.57 o
  -1   8   6        6.60        6.93      0.76 o
   0   8   6        1.12        1.32      0.51 o
   1   8   6        2.40        0.41      0.45 o
  -2   9   6        3.68        4.29      0.77 o
  -1   9   6        2.03        3.03      0.70 o
   0   9   6        1.78        1.25      0.57 o
   1   9   6        2.20        5.06      0.66 o
  -1 -11   7        4.61        3.38      1.39 o
   0 -11   7        4.31        2.06      1.46 o
   1 -11   7        4.95        4.30      1.73 o
  -4 -10   7       14.78       14.40      1.59 o
  -3 -10   7        0.11       -1.00      1.00 o
  -2 -10   7        0.06       -0.38      1.02 o
  -1 -10   7       52.19       57.66      3.16 o
   0 -10   7        8.32        4.78      1.45 o
  -6  -9   7        5.83        6.34      1.44 o
  -5  -9   7        3.01        2.75      0.72 o
  -4  -9   7       31.98       32.29      1.18 o
  -3  -9   7        3.03        0.97      0.95 o
  -2  -9   7        1.88        0.12      0.96 o
  -1  -9   7        0.98       -0.61      1.05 o
   4  -9   7       16.05       13.81      1.72 o
   5  -9   7        3.89        6.62      1.45 o
  -7  -8   7        3.57        5.28      0.82 o
  -6  -8   7       31.60       32.46      1.50 o
  -5  -8   7        0.59        1.50      0.62 o
  -4  -8   7       18.92       18.94      0.79 o
  -3  -8   7        0.54        0.54      0.43 o
  -2  -8   7       14.60       12.46      1.44 o
   0  -8   7       43.68       47.22      2.30 o
   1  -8   7        8.98        9.28      1.13 o
   2  -8   7        0.76       -0.30      0.56 o
   3  -8   7       24.58       25.06      1.87 o
   4  -8   7      107.73      124.98      3.62 o
   5  -8   7        9.74       11.52      2.03 o
   6  -8   7       10.62       12.88      1.66 o
  -8  -7   7        0.03       -0.29      0.63 o
  -7  -7   7        0.13       -0.22      1.18 o
  -6  -7   7        6.17        5.38      1.60 o
  -5  -7   7       32.85       30.14      1.83 o
  -4  -7   7       29.79       31.02      0.91 o
  -3  -7   7       17.63       18.82      0.71 o
  -2  -7   7        0.21        0.22      0.34 o
  -1  -7   7        3.47        3.60      0.78 o
   0  -7   7        1.98        3.26      0.85 o
   1  -7   7       95.98      100.71      3.81 o
   2  -7   7       81.86       84.81      2.37 o
   3  -7   7       10.04       10.32      0.95 o
   4  -7   7       31.64       29.59      1.40 o
   5  -7   7       11.17       10.00      1.96 o
   6  -7   7        1.29        1.31      0.65 o
   7  -7   7       14.61       12.43      1.13 o
  -8  -6   7        0.08        0.37      0.60 o
  -7  -6   7        4.40        4.92      0.78 o
  -6  -6   7       31.56       29.19      1.10 o
  -5  -6   7       27.88       29.73      1.06 o
  -4  -6   7       30.13       29.94      0.98 o
  -3  -6   7       21.81       21.80      0.71 o
  -2  -6   7       15.55       15.44      0.52 o
  -1  -6   7       11.58       10.30      0.74 o
   0  -6   7        4.03        3.71      0.55 o
   1  -6   7       26.23       32.00      0.99 o
   2  -6   7        0.72       -0.13      0.21 o
   3  -6   7       14.63       16.98      1.04 o
   4  -6   7       83.54       76.03      2.22 o
   5  -6   7      111.34      109.41      2.90 o
   6  -6   7        1.07        1.52      0.62 o
   7  -6   7       12.99       14.28      2.60 o
   8  -6   7        2.66        2.72      0.81 o
  -9  -5   7       14.91       15.59      1.20 o
  -8  -5   7        0.24        0.74      1.10 o
  -7  -5   7        1.41        1.07      0.59 o
  -6  -5   7        0.22       -0.22      0.32 o
  -5  -5   7       20.22       18.89      0.72 o
  -4  -5   7       64.59       68.71      1.04 o
  -3  -5   7        0.03        0.03      0.21 o
  -2  -5   7        3.05        1.98      0.26 o
  -1  -5   7      116.45      123.90      2.09 o
   0  -5   7        5.28        7.06      0.66 o
   1  -5   7      452.47      431.44      9.12 o
   2  -5   7      829.99      776.56     10.81 o
   3  -5   7       75.29       74.39      1.59 o
   4  -5   7       67.81       69.34      1.54 o
   5  -5   7       37.69       32.12      1.40 o
   6  -5   7        6.60        9.30      1.23 o
   7  -5   7        6.05        5.77      1.56 o
   8  -5   7       42.06       45.95      1.92 o
  -9  -4   7       16.42       12.49      1.12 o
  -8  -4   7       14.84       13.06      1.27 o
  -7  -4   7       43.41       45.20      1.00 o
  -6  -4   7        0.91        3.12      0.34 o
  -5  -4   7       30.73       37.82      0.83 o
  -4  -4   7       23.69       21.26      0.52 o
  -3  -4   7       47.42       52.76      0.93 o
  -2  -4   7       41.48       36.26      0.72 o
  -1  -4   7      337.34      340.87      5.00 o
   0  -4   7      171.00      158.98      2.19 o
   1  -4   7        0.07       -0.05      0.27 o
   2  -4   7        0.04       -0.12      0.29 o
   3  -4   7       26.83       19.96      1.05 o
   4  -4   7        0.10        0.04      0.29 o
   5  -4   7       76.05       70.52      1.55 o
   6  -4   7       12.75       12.29      0.67 o
   7  -4   7       12.86       10.33      0.64 o
   8  -4   7       11.84       12.92      1.10 o
 -10  -3   7        4.68        8.03      0.99 o
  -9  -3   7        0.07        0.11      0.58 o
  -8  -3   7      127.57      122.23      2.40 o
  -7  -3   7       19.79       21.50      0.82 o
  -6  -3   7        1.30        1.36      0.29 o
  -5  -3   7        0.25       -0.19      0.19 o
  -4  -3   7        6.96        9.28      0.36 o
  -3  -3   7       50.88       48.16      0.87 o
  -2  -3   7        9.26        7.85      0.31 o
  -1  -3   7      186.83      174.35      1.95 o
   0  -3   7      212.54      207.08      2.24 o
   1  -3   7       90.16      101.63      1.80 o
   2  -3   7      228.97      232.43      4.70 o
   3  -3   7       61.89       53.45      1.90 o
   4  -3   7       13.99       13.39      0.60 o
   5  -3   7       17.59       18.57      0.77 o
   6  -3   7        5.20        4.83      0.43 o
   7  -3   7       16.74       19.81      0.77 o
   8  -3   7       17.98       19.72      1.27 o
   9  -3   7        4.93        9.43      1.06 o
 -10  -2   7        2.23        2.32      2.08 o
  -9  -2   7        0.01       -0.18      0.57 o
  -8  -2   7       58.25       66.63      1.44 o
  -7  -2   7       52.65       47.78      1.14 o
  -6  -2   7        1.74        1.90      0.31 o
  -5  -2   7        7.86        6.12      0.37 o
  -4  -2   7       16.93       11.74      0.39 o
  -3  -2   7      684.13      678.72      6.60 o
  -2  -2   7      103.47      102.61      1.17 o
  -1  -2   7      321.10      333.29      2.95 o
   0  -2   7      536.12      569.71      5.13 o
   1  -2   7        8.43       10.76      0.37 o
   2  -2   7       82.08       80.08      1.32 o
   3  -2   7        8.75        6.01      0.39 o
   4  -2   7        0.18        0.36      0.44 o
   5  -2   7       67.81       65.04      1.37 o
   6  -2   7       16.47       18.24      0.46 o
   7  -2   7        6.96        8.09      0.81 o
   8  -2   7        3.02        1.87      0.66 o
   9  -2   7        4.76        6.81      0.90 o
 -10  -1   7        0.01       -0.66      0.66 o
  -9  -1   7        5.54        3.84      0.64 o
  -8  -1   7        4.85        6.65      0.66 o
  -7  -1   7        4.03        4.25      0.44 o
  -6  -1   7       53.19       55.22      1.33 o
  -5  -1   7        1.12        0.96      0.33 o
  -4  -1   7       14.69       15.66      0.44 o
  -3  -1   7       21.68       17.89      0.40 o
  -2  -1   7       50.05       47.86      0.73 o
  -1  -1   7        2.41        3.40      0.20 o
   0  -1   7      612.72      606.38      5.90 o
   1  -1   7        4.75        5.37      0.28 o
   2  -1   7        9.12       11.39      0.39 o
   3  -1   7        2.59        1.94      0.15 o
   4  -1   7       76.82       66.41      1.34 o
   5  -1   7       14.70       13.33      0.79 o
   6  -1   7        0.00       -0.35      0.43 o
   7  -1   7        1.52        4.40      0.70 o
   8  -1   7       66.00       74.02      2.35 o
   9  -1   7        0.73        1.92      0.71 o
 -10   0   7        0.14        0.32      0.86 o
  -9   0   7        7.76       10.11      0.82 o
  -8   0   7       11.55        9.37      0.75 o
  -7   0   7       23.59       21.59      1.31 o
  -6   0   7      106.88      101.53      3.00 o
  -5   0   7        1.03        0.73      0.33 o
  -4   0   7        3.15        3.11      0.26 o
  -3   0   7      136.82      146.73      2.35 o
  -2   0   7      306.94      311.49      3.25 o
  -1   0   7       69.09       70.88      1.05 o
   0   0   7      257.35      245.53      3.18 o
   1   0   7       93.37       88.30      1.37 o
   2   0   7      107.79      113.31      1.50 o
   3   0   7        6.83        5.12      0.52 o
   4   0   7        1.40        1.86      0.44 o
   5   0   7       27.58       22.88      1.06 o
   6   0   7        1.99        0.92      0.49 o
   7   0   7       20.38       18.50      1.12 o
   8   0   7       53.06       58.14      2.03 o
   9   0   7        7.93        8.19      0.93 o
 -10   1   7        6.55        6.24      1.36 o
  -9   1   7        0.86        0.82      0.93 o
  -8   1   7        4.04        3.82      0.73 o
  -7   1   7       10.30       11.16      0.89 o
  -6   1   7        4.77        6.44      1.68 o
  -5   1   7        0.02       -0.27      0.27 o
  -4   1   7      140.65      148.21      1.78 o
  -3   1   7        0.15        0.53      0.19 o
  -2   1   7        2.81        1.80      0.19 o
  -1   1   7      213.03      204.83      2.03 o
   0   1   7      388.50      381.38      6.02 o
   1   1   7      195.38      197.17      2.61 o
   2   1   7      314.28      308.41      3.89 o
   3   1   7      135.74      143.43      2.45 o
   4   1   7       26.49       28.07      1.09 o
   5   1   7       18.91       20.94      1.05 o
   6   1   7      151.60      160.01      3.62 o
   7   1   7        0.50        0.54      0.77 o
   8   1   7       19.29       22.42      1.26 o
  -9   2   7       17.69       21.24      1.98 o
  -8   2   7        5.66        7.14      1.21 o
  -7   2   7        1.78        2.98      0.97 o
  -6   2   7        0.52        0.72      0.52 o
  -5   2   7        4.08        4.32      0.63 o
  -4   2   7        0.05       -0.24      0.24 o
  -3   2   7      122.96      115.94      1.41 o
  -2   2   7      265.19      271.62      2.85 o
  -1   2   7      223.87      225.99      2.56 o
   0   2   7      144.57      136.70      1.70 o
   1   2   7      100.03      102.12      1.49 o
   2   2   7      377.41      367.30      4.54 o
   3   2   7        1.67        1.68      0.29 o
   4   2   7        6.16        6.92      0.59 o
   5   2   7        5.09        6.26      0.95 o
   6   2   7       56.52       54.64      1.74 o
   7   2   7        5.04        5.39      0.71 o
   8   2   7        6.89       13.40      1.05 o
  -9   3   7        0.48        1.20      1.00 o
  -8   3   7        5.05        4.76      1.12 o
  -7   3   7        0.38       -0.70      0.70 o
  -6   3   7       13.39       15.75      1.46 o
  -5   3   7        0.02       -0.57      0.57 o
  -4   3   7       40.94       46.42      1.00 o
  -3   3   7       58.90       60.19      1.59 o
  -2   3   7        7.73        8.08      0.34 o
  -1   3   7      141.78      127.88      2.81 o
   0   3   7      287.33      270.98      4.29 o
   1   3   7        8.78        7.45      0.34 o
   2   3   7      107.04      103.60      1.63 o
   3   3   7       12.84       14.06      0.59 o
   4   3   7      150.99      148.72      3.16 o
   5   3   7        8.25        9.00      0.68 o
   6   3   7      107.65      127.00      3.03 o
   7   3   7       47.88       61.47      2.82 o
   8   3   7        0.10        1.05      0.88 o
  -8   4   7        0.74        1.02      0.97 o
  -6   4   7        2.86        2.50      0.90 o
  -5   4   7        1.47        1.26      0.78 o
  -4   4   7       11.92       11.39      1.16 o
  -3   4   7        2.44        3.26      0.39 o
  -2   4   7      246.10      211.46      5.95 o
  -1   4   7       11.57       11.79      1.00 o
   0   4   7        0.80        0.62      0.25 o
   1   4   7        8.35        6.52      0.30 o
   2   4   7       17.13       18.02      0.63 o
   3   4   7      426.65      416.21      9.77 o
   4   4   7        9.26        9.98      0.99 o
   5   4   7       70.17       69.44      1.87 o
   6   4   7        0.89        1.53      0.49 o
   7   4   7        1.33        1.65      0.55 o
  -8   5   7        3.34        2.02      1.10 o
  -7   5   7        0.06        1.34      0.97 o
  -6   5   7        8.70        6.20      1.09 o
  -5   5   7        4.90        5.30      0.71 o
  -4   5   7       19.27       20.14      1.08 o
  -3   5   7       87.51       88.56      3.20 o
  -2   5   7        0.40        0.63      0.60 o
  -1   5   7        8.65       10.63      0.97 o
   0   5   7      126.61      120.55      3.16 o
   1   5   7      116.94      118.59      2.46 o
   2   5   7       17.64       16.76      0.74 o
   3   5   7        0.04        0.35      0.32 o
   4   5   7        8.03        6.32      0.50 o
   5   5   7        0.09       -0.12      0.69 o
   6   5   7       12.08       12.76      0.80 o
  -7   6   7        7.99        5.63      1.22 o
  -6   6   7        5.13        4.43      1.11 o
  -5   6   7        1.35        2.44      0.63 o
  -4   6   7        1.82        2.77      0.74 o
  -3   6   7       14.57       14.61      0.95 o
  -2   6   7       29.47       30.70      1.63 o
  -1   6   7       35.89       40.98      1.82 o
   0   6   7       18.70       16.52      1.13 o
   1   6   7        0.58        0.38      0.44 o
   2   6   7       26.34       26.12      1.09 o
   3   6   7       15.38       17.90      1.39 o
   4   6   7       12.73       13.37      1.35 o
   5   6   7        3.68        3.49      1.02 o
  -6   7   7        0.23        0.44      0.86 o
  -5   7   7        0.32        0.04      0.59 o
  -4   7   7        0.04       -0.19      0.55 o
  -3   7   7        5.54        5.01      1.06 o
  -2   7   7        0.15        0.24      0.52 o
  -1   7   7        5.27        2.89      0.73 o
   0   7   7       18.51       25.48      1.37 o
   1   7   7       35.67       41.88      1.61 o
  -4   8   7        0.31        0.30      0.85 o
  -3   8   7        2.69        1.67      0.70 o
  -2   8   7        7.98       11.22      0.96 o
  -1   8   7       24.11       35.21      1.81 o
   0   8   7       13.80       21.04      1.32 o
   1   8   7        0.05        0.20      0.48 o
  -3 -10   8       11.53       12.43      1.68 o
  -1 -10   8        9.91        9.83      1.66 o
  -5  -9   8       14.95       18.15      1.18 o
  -4  -9   8       23.17       29.41      2.01 o
  -3  -9   8        1.49        3.44      1.17 o
  -2  -9   8        2.58        2.07      1.17 o
   3  -9   8        3.62        2.43      1.20 o
   4  -9   8        8.35        9.52      1.52 o
  -6  -8   8        1.04        0.77      1.00 o
  -5  -8   8       24.11       23.24      1.31 o
  -4  -8   8       15.53       16.48      0.86 o
  -3  -8   8        1.80        1.76      0.65 o
  -2  -8   8       16.84       17.18      1.56 o
   0  -8   8        0.84        0.08      0.70 o
   1  -8   8       21.12       19.13      1.59 o
   2  -8   8        0.21       -0.21      0.63 o
   3  -8   8       14.19       15.22      1.13 o
   4  -8   8        6.67        6.29      0.90 o
   5  -8   8        6.76        5.90      0.93 o
  -7  -7   8        0.17        0.19      0.62 o
  -6  -7   8       31.96       32.23      1.55 o
  -5  -7   8       12.66       11.69      0.76 o
  -4  -7   8       32.54       37.86      1.27 o
  -3  -7   8        7.14        7.65      0.48 o
  -2  -7   8       16.05       13.51      0.70 o
  -1  -7   8        0.32        1.80      0.75 o
   0  -7   8       20.53       21.15      1.57 o
   1  -7   8       36.22       37.34      1.52 o
   2  -7   8       11.94       11.72      0.96 o
   3  -7   8        7.02        7.08      0.85 o
   4  -7   8       38.45       40.95      1.69 o
   5  -7   8        2.16        2.25      0.74 o
   6  -7   8       19.58       19.46      1.51 o
  -8  -6   8        2.24        1.61      0.74 o
  -7  -6   8        8.06        9.13      0.92 o
  -6  -6   8       38.28       40.45      2.54 o
  -5  -6   8       15.57       12.57      0.75 o
  -4  -6   8       21.19       22.30      0.75 o
  -3  -6   8        0.08       -0.12      0.39 o
  -2  -6   8       33.65       31.25      1.05 o
  -1  -6   8      148.93      146.04      8.22 o
   0  -6   8      128.86      129.34      4.84 o
   1  -6   8        0.31        0.74      0.53 o
   2  -6   8       49.20       47.35      1.67 o
   3  -6   8       63.54       60.81      1.98 o
   4  -6   8      147.55      142.24      3.51 o
   5  -6   8        2.95        2.21      0.68 o
   6  -6   8        3.25        1.84      0.71 o
   7  -6   8        4.62        5.82      1.50 o
  -8  -5   8        2.07        1.45      0.69 o
  -7  -5   8        0.12        0.11      0.58 o
  -6  -5   8       12.78       13.06      0.67 o
  -5  -5   8        1.99        2.01      0.39 o
  -4  -5   8      124.56      124.76      1.81 o
  -3  -5   8       62.43       62.00      1.09 o
  -2  -5   8        0.08        0.05      0.23 o
  -1  -5   8       70.40       67.09      1.41 o
   0  -5   8      277.14      269.69      4.22 o
   1  -5   8       42.75       40.47      1.28 o
   2  -5   8       21.50       21.09      0.95 o
   3  -5   8        3.53        2.52      0.45 o
   4  -5   8       50.80       47.27      1.73 o
   5  -5   8       20.49       19.90      1.18 o
   6  -5   8       43.33       41.80      1.73 o
   7  -5   8       28.69       24.86      1.41 o
  -9  -4   8        6.16        6.93      1.44 o
  -8  -4   8        1.42        1.10      0.65 o
  -7  -4   8        0.42       -0.13      0.54 o
  -6  -4   8       23.05       21.81      0.70 o
  -5  -4   8        7.97        7.45      0.52 o
  -4  -4   8       40.65       41.14      0.91 o
  -3  -4   8       34.01       32.62      0.91 o
  -2  -4   8      163.90      162.83      2.10 o
  -1  -4   8      119.88      119.23      1.62 o
   0  -4   8       13.69       14.45      0.48 o
   1  -4   8       14.84       13.05      0.65 o
   2  -4   8      161.21      160.11      3.24 o
   3  -4   8        1.39        1.78      0.36 o
   4  -4   8      330.87      307.34      6.75 o
   5  -4   8       88.43       81.23      1.73 o
   6  -4   8        0.80        1.70      0.40 o
   7  -4   8        0.04        0.23      0.37 o
   8  -4   8        0.07        1.22      0.67 o
  -9  -3   8        0.15       -0.18      0.59 o
  -8  -3   8        3.22        4.85      0.77 o
  -7  -3   8        7.67        9.39      0.63 o
  -6  -3   8       28.01       28.23      0.77 o
  -5  -3   8        8.49        7.94      0.43 o
  -4  -3   8      100.81      104.06      1.38 o
  -3  -3   8       69.71       72.30      1.04 o
  -2  -3   8       14.64       18.37      0.47 o
  -1  -3   8      118.00      111.71      1.50 o
   0  -3   8      177.29      178.95      2.16 o
   1  -3   8      121.49      121.20      2.00 o
   2  -3   8      249.21      226.99      4.14 o
   3  -3   8      372.45      340.26      5.08 o
   4  -3   8       48.43       42.93      1.09 o
   5  -3   8        5.08        5.90      0.46 o
   6  -3   8       36.08       39.96      1.07 o
   7  -3   8      103.44      109.61      3.01 o
   8  -3   8        3.62        3.61      0.92 o
  -9  -2   8        0.87       -0.60      0.60 o
  -8  -2   8       12.92       12.22      0.82 o
  -7  -2   8       11.04       12.66      1.00 o
  -6  -2   8       10.97       11.68      0.59 o
  -5  -2   8        8.65        8.82      0.39 o
  -4  -2   8       20.45       19.61      0.52 o
  -3  -2   8       67.02       65.88      1.16 o
  -2  -2   8      244.27      239.11      2.55 o
  -1  -2   8      592.91      576.61      5.25 o
   0  -2   8        8.68        7.06      0.29 o
   1  -2   8       60.69       59.98      0.95 o
   2  -2   8        8.73        7.04      0.32 o
   3  -2   8       43.65       40.17      0.96 o
   4  -2   8      180.85      177.82      2.84 o
   5  -2   8      105.33      109.40      1.89 o
   6  -2   8       10.95       11.67      1.36 o
   7  -2   8        6.29        6.01      0.82 o
   8  -2   8        0.11       -0.01      0.63 o
  -9  -1   8        0.59        0.80      0.54 o
  -8  -1   8       13.22       12.90      1.65 o
  -7  -1   8       13.81       11.43      0.75 o
  -6  -1   8        1.42        1.88      0.44 o
  -5  -1   8       20.10       20.88      0.99 o
  -4  -1   8      258.91      250.19      4.11 o
  -3  -1   8      130.44      122.92      2.19 o
  -2  -1   8        7.16        8.38      0.36 o
  -1  -1   8        5.68        6.25      0.28 o
   0  -1   8       75.15       70.57      0.93 o
   1  -1   8      224.41      224.26      2.34 o
   2  -1   8       70.70       63.40      1.42 o
   3  -1   8      385.78      365.58     17.07 o
   4  -1   8        0.63        1.23      0.46 o
   5  -1   8      106.71       92.18      2.46 o
   6  -1   8       48.05       47.97      2.35 o
   7  -1   8       40.43       43.14      2.04 o
   8  -1   8        5.00        6.25      0.85 o
  -9   0   8        0.49        0.46      0.67 o
  -8   0   8        1.17       -0.13      0.48 o
  -7   0   8        1.35        0.47      0.56 o
  -6   0   8        5.11        3.45      1.00 o
  -5   0   8       28.07       23.02      1.14 o
  -4   0   8      197.87      201.85      3.83 o
  -3   0   8      126.93      140.23      1.88 o
  -2   0   8       23.97       23.05      0.67 o
  -1   0   8       42.77       46.05      1.12 o
   0   0   8      663.03      632.24      7.96 o
   1   0   8        7.75        9.99      0.44 o
   2   0   8      133.47      129.93      2.17 o
   3   0   8       28.45       27.29      1.10 o
   4   0   8        1.74        1.18      0.46 o
   5   0   8      207.54      208.69      4.44 o
   6   0   8        0.81        1.58      0.62 o
   7   0   8        0.10        1.55      0.62 o
   8   0   8        0.43        1.38      0.91 o
  -9   1   8        0.05       -0.30      0.91 o
  -8   1   8        2.73        1.55      0.94 o
  -7   1   8        0.45        0.04      0.73 o
  -6   1   8       16.71       21.88      1.17 o
  -5   1   8       85.18       92.42      2.42 o
  -4   1   8        9.47        8.33      0.50 o
  -3   1   8      109.69       98.11      1.29 o
  -2   1   8        8.74        8.19      0.36 o
  -1   1   8       42.33       37.47      0.82 o
   0   1   8       69.41       65.61      1.15 o
   1   1   8        0.11        0.22      0.23 o
   2   1   8       13.00       12.28      0.49 o
   3   1   8       42.02       40.06      1.33 o
   4   1   8       39.87       35.62      2.67 o
   5   1   8       31.08       31.58      1.30 o
   6   1   8       19.59       18.96      1.11 o
   7   1   8       60.02       53.82      1.91 o
   8   1   8       28.73       33.15      2.30 o
  -9   2   8        0.06       -0.32      0.92 o
  -8   2   8        0.90       -0.78      0.78 o
  -7   2   8        2.94        4.80      1.08 o
  -6   2   8        5.04        3.46      0.96 o
  -5   2   8       16.02       12.52      1.30 o
  -4   2   8        2.97        0.97      0.53 o
  -3   2   8      272.47      265.48      5.56 o
  -2   2   8       10.33        7.80      0.35 o
  -1   2   8       79.55       82.59      1.35 o
   0   2   8       52.22       50.97      0.96 o
   1   2   8       99.47       92.44      1.56 o
   2   2   8       93.90       85.29      1.93 o
   3   2   8       12.64       11.27      0.55 o
   4   2   8        2.45        3.82      0.62 o
   5   2   8       61.73       59.80      1.83 o
   6   2   8       17.28       17.61      1.06 o
   7   2   8        6.60        6.95      1.38 o
  -8   3   8        0.26       -0.78      0.78 o
  -7   3   8        1.62        0.90      0.85 o
  -6   3   8        6.11       10.75      1.32 o
  -5   3   8       51.87       63.71      2.84 o
  -4   3   8       17.42       19.33      1.02 o
  -3   3   8       44.57       42.68      1.39 o
  -2   3   8        4.11        4.75      0.39 o
  -1   3   8        0.35        0.37      0.27 o
   0   3   8       21.96       17.65      0.61 o
   1   3   8       10.94       10.48      0.49 o
   2   3   8       19.28       16.24      0.81 o
   3   3   8        0.06        0.49      0.79 o
   4   3   8        0.65        1.10      0.70 o
   5   3   8       55.54       57.65      1.85 o
   6   3   8        1.17        1.57      0.57 o
   7   3   8       19.77       19.04      1.17 o
  -8   4   8        4.19        4.43      1.22 o
  -7   4   8        1.95        3.51      1.09 o
  -6   4   8       22.73       25.20      1.98 o
  -5   4   8        0.56       -0.19      0.79 o
  -4   4   8        2.27        2.71      0.85 o
  -3   4   8       11.03       13.06      1.21 o
  -2   4   8       19.50       18.10      1.32 o
  -1   4   8       11.00       10.54      1.02 o
   0   4   8       14.43       11.89      0.68 o
   1   4   8       18.72       15.84      1.00 o
   2   4   8        1.22        0.54      0.39 o
   3   4   8       23.32       20.89      0.93 o
   4   4   8        0.41        1.44      0.44 o
   5   4   8       29.36       32.25      1.26 o
   6   4   8       21.52       22.41      1.13 o
  -7   5   8        0.15        0.51      0.93 o
  -6   5   8        0.18        0.18      0.83 o
  -5   5   8       19.99       25.91      1.90 o
  -4   5   8        8.49        9.77      1.20 o
  -3   5   8       10.99        8.19      1.07 o
  -2   5   8        0.90        0.39      0.62 o
  -1   5   8       47.44       39.71      1.86 o
   0   5   8        6.31        6.46      0.82 o
   1   5   8        0.62        0.03      0.49 o
   2   5   8        6.10        9.78      1.73 o
   3   5   8        8.25       10.83      0.67 o
   4   5   8        1.51        2.68      0.69 o
   5   5   8       19.41       20.13      1.67 o
  -6   6   8        0.65        1.32      0.91 o
  -5   6   8        3.16        3.30      0.98 o
  -4   6   8        1.15        0.99      0.82 o
  -3   6   8        9.97       14.84      1.40 o
  -2   6   8        1.15        1.65      0.73 o
  -1   6   8        1.54        0.52      0.64 o
   0   6   8        0.28       -0.50      0.50 o
   1   6   8        3.34        2.32      0.58 o
   2   6   8        2.35        1.18      0.44 o
   3   6   8       12.55       11.36      0.70 o
  -4   7   8        9.90       15.62      1.54 o
  -3   7   8        0.80        1.29      0.79 o
  -2   7   8        1.22        2.30      0.81 o
  -1   7   8       11.10       13.24      1.26 o
   0   7   8       16.55       15.77      1.23 o
   1   7   8        7.17        6.91      0.76 o
   2   7   8        1.92        1.39      0.43 o
  -2 -10   9        2.96        1.49      1.25 o
  -1 -10   9        0.46       -1.28      1.28 o
  -4  -9   9        0.73       -0.67      0.76 o
  -3  -9   9       21.31       18.90      1.77 o
  -2  -9   9       34.24       36.39      2.61 o
   3  -9   9       34.63       40.08      2.68 o
  -6  -8   9       12.55       12.01      1.05 o
  -5  -8   9        9.47       11.85      1.00 o
  -4  -8   9        5.38        6.19      1.05 o
  -3  -8   9       14.07       14.04      0.83 o
  -2  -8   9       52.11       55.15      2.78 o
   1  -8   9       53.86       53.12      2.70 o
   2  -8   9        0.06       -0.31      0.59 o
   3  -8   9       13.28       14.39      1.82 o
   4  -8   9        8.46        9.05      1.02 o
   5  -8   9        1.24        0.85      0.83 o
  -7  -7   9        8.01        6.38      0.90 o
  -6  -7   9        3.75        4.27      1.00 o
  -5  -7   9       35.55       35.73      2.49 o
  -4  -7   9       26.86       28.51      1.09 o
  -3  -7   9        2.28        4.33      0.67 o
  -2  -7   9        0.46        0.30      0.42 o
  -1  -7   9       41.46       40.59      2.26 o
   0  -7   9        6.51        6.65      1.08 o
   1  -7   9       85.95       87.36      2.54 o
   2  -7   9        0.02       -0.32      0.65 o
   3  -7   9       36.24       35.98      1.61 o
   4  -7   9        4.72        4.52      0.82 o
   5  -7   9        4.82        6.17      1.03 o
   6  -7   9        2.22        2.33      1.06 o
  -7  -6   9        6.88        7.01      0.89 o
  -6  -6   9        0.64        0.29      0.57 o
  -5  -6   9        9.48       11.73      0.77 o
  -4  -6   9        6.39        8.27      0.57 o
  -3  -6   9        8.70        8.18      0.61 o
  -2  -6   9      100.18      100.04      2.00 o
  -1  -6   9       11.56       13.10      0.69 o
   0  -6   9       46.77       42.15      3.83 o
   1  -6   9      105.73      107.79      2.84 o
   2  -6   9        1.35        1.80      0.64 o
   3  -6   9       41.15       43.48      2.18 o
   4  -6   9        7.46        7.85      0.88 o
   5  -6   9        0.14        0.41      0.61 o
   6  -6   9        8.02        8.69      1.01 o
  -8  -5   9       10.97       13.88      1.15 o
  -7  -5   9       30.78       33.08      2.50 o
  -6  -5   9        0.16        0.04      0.43 o
  -5  -5   9       51.55       50.71      1.23 o
  -4  -5   9       18.65       19.97      0.77 o
  -3  -5   9       82.45       88.55      1.62 o
  -2  -5   9       23.43       21.37      0.82 o
  -1  -5   9       26.90       26.99      0.86 o
   0  -5   9       69.65       64.72      1.29 o
   1  -5   9       66.90       68.06      1.56 o
   2  -5   9       96.32       97.79      3.99 o
   3  -5   9      111.45      112.21      3.14 o
   4  -5   9        2.57        4.07      0.73 o
   5  -5   9        7.11        7.14      0.87 o
   6  -5   9        8.43        6.81      0.92 o
   7  -5   9        3.63        1.85      0.77 o
  -8  -4   9        3.33        3.98      0.81 o
  -7  -4   9       24.01       25.89      1.11 o
  -6  -4   9       11.23       12.24      0.65 o
  -5  -4   9        1.99        2.62      0.41 o
  -4  -4   9       11.66       10.76      0.56 o
  -3  -4   9       46.91       47.43      1.06 o
  -2  -4   9       63.97       64.00      1.09 o
  -1  -4   9       13.12       14.32      0.50 o
   0  -4   9        6.17        5.44      0.32 o
   1  -4   9       12.31       14.30      1.33 o
   2  -4   9        6.55        6.15      0.51 o
   3  -4   9      226.99      221.49      3.63 o
   4  -4   9       56.18       51.22      1.31 o
   5  -4   9       14.46       14.56      0.96 o
   6  -4   9        5.04        6.55      0.54 o
   7  -4   9       13.37       13.10      1.13 o
  -9  -3   9       11.89       18.07      1.78 o
  -8  -3   9        0.11       -0.57      0.59 o
  -7  -3   9        6.37        6.53      0.76 o
  -6  -3   9        1.22        0.67      0.54 o
  -5  -3   9      128.22      129.86      2.16 o
  -4  -3   9       22.09       23.90      1.08 o
  -3  -3   9       12.29       12.51      0.44 o
  -2  -3   9       45.81       46.90      0.79 o
  -1  -3   9       22.38       21.63      0.58 o
   0  -3   9      157.29      147.75      1.86 o
   1  -3   9      147.84      140.17      2.07 o
   2  -3   9      164.23      163.82      2.78 o
   3  -3   9       35.23       34.66      0.99 o
   4  -3   9       50.55       45.58      1.16 o
   5  -3   9       14.16       12.71      0.60 o
   6  -3   9        0.47        0.02      0.56 o
   7  -3   9        1.72        0.63      1.43 o
  -9  -2   9        2.88        2.40      0.81 o
  -8  -2   9        0.02        0.17      0.49 o
  -7  -2   9       11.23       12.76      0.82 o
  -6  -2   9       59.57       59.43      1.57 o
  -5  -2   9        3.64        2.77      0.57 o
  -4  -2   9       42.62       41.13      0.85 o
  -3  -2   9       29.82       28.68      0.61 o
  -2  -2   9       16.18       14.94      0.44 o
  -1  -2   9      532.73      514.69      5.08 o
   0  -2   9        0.56        0.48      0.21 o
   1  -2   9        0.42        0.21      0.21 o
   2  -2   9      116.35      104.66      1.56 o
   3  -2   9       16.44       20.78      0.69 o
   4  -2   9      271.48      246.29     13.39 o
   5  -2   9        2.73        3.79      1.05 o
   6  -2   9        0.33        0.12      0.65 o
   7  -2   9        7.64       10.04      1.00 o
  -9  -1   9       14.87       16.44      1.72 o
  -8  -1   9        0.38        0.01      0.62 o
  -7  -1   9       11.62       11.68      0.79 o
  -6  -1   9        7.23        7.21      0.63 o
  -5  -1   9       21.96       21.50      0.93 o
  -4  -1   9       22.42       21.19      1.08 o
  -3  -1   9        0.41       -0.01      0.32 o
  -2  -1   9       55.62       54.65      2.06 o
  -1  -1   9        6.81        4.86      0.59 o
   0  -1   9        1.30        2.07      0.30 o
   1  -1   9      306.22      303.96      3.93 o
   2  -1   9      206.35      200.77      4.19 o
   3  -1   9       18.52       18.67      1.02 o
   4  -1   9        2.57        2.64      0.80 o
   5  -1   9       26.47       24.11      1.79 o
   6  -1   9        7.07        6.33      0.78 o
   7  -1   9       46.36       54.39      2.77 o
  -9   0   9        0.03        0.07      0.71 o
  -8   0   9        9.09        9.13      2.07 o
  -7   0   9        4.42        7.48      1.22 o
  -6   0   9        0.57       -0.28      0.82 o
  -5   0   9        0.88        1.11      0.54 o
  -4   0   9       13.05       11.34      0.67 o
  -3   0   9      274.97      289.91     11.16 o
  -2   0   9      140.53      143.32      3.55 o
  -1   0   9      133.44      123.80      2.19 o
   0   0   9      430.55      413.23      7.22 o
   1   0   9       31.74       27.37      0.97 o
   2   0   9        0.18       -0.03      0.57 o
   3   0   9       12.34       14.84      1.14 o
   4   0   9      181.53      173.69      3.85 o
   5   0   9       53.11       44.47      1.65 o
   6   0   9       10.48       15.07      1.62 o
   7   0   9        0.01        0.12      0.60 o
  -8   1   9        3.24        1.12      1.00 o
  -7   1   9        5.63        7.95      1.31 o
  -6   1   9        0.04       -0.72      0.72 o
  -5   1   9       22.08       21.04      1.69 o
  -4   1   9      137.83      138.97      4.36 o
  -3   1   9       90.70       94.88      2.29 o
  -2   1   9      181.98      173.63      3.50 o
  -1   1   9        2.59        3.22      0.47 o
   0   1   9      106.17       95.89      2.07 o
   1   1   9       60.06       56.59      1.26 o
   2   1   9      226.69      225.01      5.56 o
   3   1   9       76.33       74.01      2.02 o
   4   1   9        0.07       -0.11      0.44 o
   5   1   9       28.38       27.09      1.27 o
   6   1   9        7.63        8.48      0.85 o
   7   1   9       10.87       17.82      1.20 o
  -8   2   9        0.00        1.37      0.98 o
  -7   2   9        0.02       -0.22      0.81 o
  -6   2   9       26.16       25.09      1.91 o
  -5   2   9        1.10        1.15      0.79 o
  -4   2   9        0.28        0.56      0.77 o
  -3   2   9        2.20        1.96      0.76 o
  -2   2   9       53.10       44.82      2.14 o
  -1   2   9        8.03        6.85      0.47 o
   0   2   9       45.34       45.12      1.32 o
   1   2   9       66.14       62.81      1.32 o
   2   2   9        0.78        1.04      0.34 o
   3   2   9       10.66        8.83      0.72 o
   4   2   9      127.10      135.21      4.07 o
   5   2   9       20.48       21.26      1.42 o
   6   2   9       10.58       12.60      1.20 o
  -7   3   9        2.74        3.29      1.11 o
  -6   3   9        9.78       11.92      1.46 o
  -5   3   9        2.70        2.93      1.03 o
  -4   3   9       26.72       25.80      1.81 o
  -3   3   9       34.33       30.03      1.83 o
  -2   3   9       33.15       30.35      1.75 o
  -1   3   9       17.81       14.23      0.77 o
   0   3   9       16.51       13.07      0.60 o
   1   3   9       14.40       16.35      0.86 o
   2   3   9       78.97       72.40      1.89 o
   3   3   9       58.44       61.72      1.77 o
   4   3   9        5.13        4.95      0.65 o
   5   3   9       22.49       23.03      1.16 o
   6   3   9       26.86       23.86      1.23 o
  -7   4   9        2.58        4.56      1.15 o
  -6   4   9        4.54        4.74      1.13 o
  -5   4   9       33.94       32.87      2.16 o
  -4   4   9        0.14       -0.73      0.73 o
  -3   4   9        0.57       -0.19      0.68 o
  -2   4   9        3.06        2.99      0.79 o
  -1   4   9        9.91       12.29      1.13 o
   0   4   9       42.92       48.18      2.07 o
   1   4   9       29.18       32.02      1.14 o
   2   4   9        4.36        3.69      0.52 o
   3   4   9        2.63        1.85      0.61 o
   4   4   9       41.36       42.52      1.45 o
   5   4   9       55.47       57.37      1.80 o
  -6   5   9        0.15        0.56      0.89 o
  -5   5   9        0.41        2.16      0.99 o
  -4   5   9        1.79        0.43      0.81 o
  -3   5   9        0.03        0.52      0.75 o
  -2   5   9        0.99        0.50      0.72 o
  -1   5   9        9.00       13.50      1.26 o
   0   5   9        7.04        9.23      0.98 o
   1   5   9        2.54        3.91      0.72 o
   2   5   9        3.30        3.03      0.64 o
   3   5   9        1.19        2.03      0.59 o
   4   5   9        1.99        2.34      0.88 o
  -4   6   9        0.10        0.78      0.86 o
  -3   6   9        0.04        0.11      0.80 o
  -2   6   9        0.01       -0.64      0.64 o
  -1   6   9        0.01        0.50      0.70 o
   0   6   9        8.81       14.78      1.23 o
   1   6   9        1.48        0.91      0.62 o
   2   6   9        1.82        0.93      0.52 o
  -5  -8  10        0.85        1.19      0.69 o
  -4  -8  10        2.40        3.14      0.96 o
  -3  -8  10       12.04       13.99      1.33 o
  -2  -8  10        0.20       -0.79      0.79 o
  -1  -8  10        5.72        2.13      1.01 o
   2  -8  10        3.91        5.12      0.93 o
   3  -8  10       13.78       15.09      1.26 o
  -6  -7  10        1.74        2.16      0.68 o
  -5  -7  10        4.69        5.15      1.68 o
  -4  -7  10       18.90       21.36      1.22 o
  -3  -7  10      173.44      179.85      3.91 o
  -2  -7  10      113.32      121.56      4.01 o
  -1  -7  10        3.96        2.95      1.20 o
   0  -7  10       42.24       39.00      1.55 o
   1  -7  10        6.53        5.85      1.31 o
   2  -7  10       31.40       31.14      1.57 o
   3  -7  10       10.16       13.20      1.21 o
   4  -7  10       34.35       33.30      2.10 o
  -7  -6  10        0.01       -0.03      0.77 o
  -6  -6  10        2.15        2.96      0.74 o
  -5  -6  10        6.37        8.69      0.73 o
  -4  -6  10       76.36       81.28      1.67 o
  -3  -6  10       16.51       16.94      0.76 o
  -2  -6  10        1.33        0.63      0.51 o
  -1  -6  10        0.46        0.14      0.49 o
   0  -6  10        4.57        3.49      0.62 o
   1  -6  10       51.56       51.65      1.89 o
   2  -6  10        2.91        3.06      0.72 o
   3  -6  10        5.23        5.27      0.85 o
   4  -6  10       14.88       15.46      1.21 o
   5  -6  10       15.50       17.55      1.32 o
  -7  -5  10        0.03       -0.60      0.60 o
  -6  -5  10        8.97        8.18      1.98 o
  -5  -5  10        0.50        0.72      0.40 o
  -4  -5  10       30.28       33.26      0.99 o
  -3  -5  10        7.85        7.07      0.53 o
  -2  -5  10      271.66      266.83      4.24 o
  -1  -5  10        3.18        1.28      1.13 o
   0  -5  10       29.11       32.70      1.51 o
   1  -5  10       22.46       22.22      0.92 o
   2  -5  10        7.07        6.30      0.82 o
   3  -5  10       17.44       19.99      1.23 o
   4  -5  10       46.48       52.53      3.73 o
   5  -5  10       16.90       15.87      1.26 o
   6  -5  10       15.58       14.44      1.76 o
  -8  -4  10        7.82        7.86      1.23 o
  -7  -4  10       33.73       34.97      1.85 o
  -6  -4  10        1.55        0.62      0.43 o
  -5  -4  10        9.55        9.27      0.60 o
  -4  -4  10       62.21       66.75      1.41 o
  -3  -4  10       34.41       35.84      0.96 o
  -2  -4  10      287.27      284.83      4.43 o
  -1  -4  10       18.61       18.45      0.61 o
   0  -4  10        7.77        9.24      0.50 o
   1  -4  10       52.53       51.72      1.09 o
   2  -4  10        9.66        9.54      0.68 o
   3  -4  10       11.92       12.02      0.68 o
   4  -4  10        0.32        0.44      0.50 o
   5  -4  10        2.18        3.27      0.75 o
   6  -4  10       52.12       48.30      1.99 o
  -8  -3  10        1.33        0.63      0.65 o
  -7  -3  10        2.50        2.06      0.64 o
  -6  -3  10        1.44        1.95      0.46 o
  -5  -3  10        0.32       -0.35      0.35 o
  -4  -3  10       10.30       12.45      0.61 o
  -3  -3  10       37.63       37.60      0.96 o
  -2  -3  10       80.14       77.85      1.35 o
  -1  -3  10       27.33       28.12      0.75 o
   0  -3  10        4.45        4.98      0.38 o
   1  -3  10        0.10        0.14      0.24 o
   2  -3  10        0.81        0.82      0.33 o
   3  -3  10       13.11       14.92      0.67 o
   4  -3  10       41.53       46.91      1.15 o
   5  -3  10       46.38       55.16      2.02 o
   6  -3  10       32.54       27.95      1.51 o
  -8  -2  10        2.74        2.76      0.77 o
  -7  -2  10        0.27       -0.22      0.56 o
  -6  -2  10       26.26       27.68      1.38 o
  -5  -2  10        5.70        4.08      0.56 o
  -4  -2  10        2.53        1.68      0.45 o
  -3  -2  10       24.19       21.16      0.80 o
  -2  -2  10       20.05       21.10      0.62 o
  -1  -2  10       71.28       73.95      1.13 o
   0  -2  10      184.33      173.46      2.43 o
   1  -2  10        9.19        9.27      0.64 o
   2  -2  10        7.55        7.18      0.48 o
   3  -2  10       14.61       12.11      0.96 o
   4  -2  10        8.23        7.05      0.89 o
   5  -2  10       19.67       24.28      1.32 o
   6  -2  10       21.27       28.66      1.53 o
  -8  -1  10        1.01        0.72      0.66 o
  -7  -1  10        0.56        0.58      1.17 o
  -6  -1  10        0.66       -0.52      0.52 o
  -5  -1  10       18.92       24.03      1.38 o
  -4  -1  10       26.85       32.60      1.31 o
  -3  -1  10       33.80       34.00      1.29 o
  -2  -1  10       23.51       19.67      1.34 o
  -1  -1  10       14.92       11.81      0.63 o
   0  -1  10       69.62       68.40      1.42 o
   1  -1  10       45.15       45.99      1.75 o
   2  -1  10       24.20       21.29      1.14 o
   3  -1  10        1.54        2.55      0.58 o
   4  -1  10        5.02        5.34      0.72 o
   5  -1  10       25.72       25.97      1.35 o
   6  -1  10        6.02        6.51      0.85 o
  -8   0  10        0.16       -0.77      0.78 o
  -7   0  10        8.66        8.83      0.97 o
  -6   0  10        9.40        9.88      1.36 o
  -5   0  10       70.20       72.55      3.20 o
  -4   0  10        4.17        5.85      1.08 o
  -3   0  10        2.31        1.62      0.76 o
  -2   0  10        1.41        1.30      0.75 o
  -1   0  10       35.37       35.74      1.32 o
   0   0  10        0.49        0.45      0.48 o
   1   0  10       31.70       29.09      1.42 o
   2   0  10        0.32        1.04      0.49 o
   3   0  10       35.90       34.83      1.42 o
   4   0  10        0.02        0.11      0.49 o
   5   0  10       16.52       18.74      1.17 o
   6   0  10        0.48        1.33      0.68 o
  -7   1  10        1.20        0.47      1.05 o
  -6   1  10        3.01        2.67      1.10 o
  -5   1  10        7.23        8.65      1.26 o
  -4   1  10       21.30       22.10      1.76 o
  -3   1  10        1.22        0.99      0.79 o
  -2   1  10       50.11       45.34      2.24 o
  -1   1  10       27.14       22.19      1.07 o
   0   1  10       66.22       59.03      1.75 o
   1   1  10       80.37       74.18      2.01 o
   2   1  10       75.10       79.57      2.16 o
   3   1  10        5.91        4.49      0.68 o
   4   1  10        0.19        0.25      0.50 o
   5   1  10        0.91        0.51      0.55 o
   6   1  10        1.47        0.74      1.46 o
  -7   2  10        0.00       -0.83      0.83 o
  -6   2  10        5.78        8.59      1.29 o
  -5   2  10        0.18        0.26      0.86 o
  -4   2  10        3.14        1.69      0.87 o
  -3   2  10        4.41        2.89      0.91 o
  -2   2  10       25.51       32.68      1.92 o
  -1   2  10      111.93      109.64      2.56 o
   0   2  10       55.98       56.76      1.68 o
   1   2  10        8.66        7.15      0.67 o
   2   2  10        3.82        4.20      0.61 o
   3   2  10       12.38       12.99      1.68 o
   4   2  10       38.14       36.16      1.68 o
   5   2  10        0.13       -0.41      0.53 o
  -6   3  10        1.11       -0.82      0.82 o
  -5   3  10        4.44        6.32      1.26 o
  -4   3  10       21.93       23.43      1.85 o
  -3   3  10       34.75       39.26      2.21 o
  -2   3  10        4.26        8.22      1.12 o
  -1   3  10        0.09        0.11      0.70 o
   0   3  10        3.86        2.64      0.78 o
   1   3  10       29.36       26.80      1.11 o
   2   3  10       43.19       44.07      1.48 o
   3   3  10       47.05       45.45      1.57 o
   4   3  10        1.28        2.26      0.58 o
   5   3  10        0.33        1.00      0.94 o
  -5   4  10        0.03        1.19      0.92 o
  -4   4  10        1.98        1.19      0.93 o
  -3   4  10        0.00       -0.21      0.74 o
  -2   4  10        6.86        8.85      1.15 o
  -1   4  10       43.60       47.79      2.30 o
   0   4  10        4.30        3.71      0.82 o
   1   4  10       15.65       15.64      1.31 o
   2   4  10        5.53        2.90      0.73 o
   3   4  10        9.22       10.14      1.01 o
   4   4  10        6.10        5.25      0.66 o
  -4   5  10        1.50        2.96      1.05 o
  -3   5  10       23.34       27.66      1.95 o
  -2   5  10       14.12       12.98      1.38 o
  -1   5  10        0.26        0.09      0.70 o
   0   5  10        2.02        1.83      0.78 o
   1   5  10        0.26       -0.03      0.62 o
   2   5  10       25.48       29.35      1.56 o
   0  -8  11       38.01       43.59      2.40 o
   2  -8  11        0.49        0.12      1.21 o
  -5  -7  11        0.07        0.30      0.83 o
  -4  -7  11       35.64       37.08      2.03 o
  -3  -7  11       23.45       21.85      1.85 o
  -2  -7  11       24.84       20.11      1.24 o
  -1  -7  11        0.42        0.28      0.57 o
   0  -7  11        7.14        8.48      1.38 o
   1  -7  11        7.38        6.54      0.97 o
   2  -7  11       17.57       15.28      1.50 o
   3  -7  11       56.47       54.92      2.19 o
  -5  -6  11       11.48       11.07      0.97 o
  -4  -6  11        6.18        6.33      0.66 o
  -3  -6  11      101.56      107.41      2.25 o
  -2  -6  11        0.04       -0.01      0.77 o
  -1  -6  11        0.85        0.47      0.57 o
   0  -6  11       41.41       39.65      2.39 o
   1  -6  11       39.80       39.60      1.77 o
   2  -6  11        2.13        2.15      0.75 o
   3  -6  11        7.75        8.85      1.04 o
   4  -6  11        1.68        2.08      0.83 o
  -6  -5  11        0.92        1.13      0.64 o
  -5  -5  11        5.44        5.86      0.57 o
  -4  -5  11        0.24        0.52      0.40 o
  -3  -5  11       78.32       85.04      1.87 o
  -2  -5  11        5.78        7.67      0.78 o
  -1  -5  11        5.69        7.79      0.76 o
   0  -5  11        0.96        1.33      0.62 o
   1  -5  11        4.43        3.97      1.70 o
   2  -5  11       33.71       37.68      1.68 o
   3  -5  11      145.49      150.19      4.30 o
   4  -5  11       30.04       30.83      1.67 o
   5  -5  11       58.03       65.40      2.40 o
  -7  -4  11        0.41       -0.75      0.75 o
  -6  -4  11       47.21       52.65      1.55 o
  -5  -4  11       18.17       20.44      0.86 o
  -4  -4  11        4.51        4.83      0.49 o
  -3  -4  11        1.28        1.32      0.37 o
  -2  -4  11        2.88        1.74      0.57 o
  -1  -4  11       45.76       40.09      2.25 o
   0  -4  11       16.81       17.73      1.13 o
   1  -4  11       57.08       54.38      1.40 o
   2  -4  11       24.87       25.21      0.97 o
   3  -4  11       10.53       10.58      0.68 o
   4  -4  11       23.11       28.71      1.52 o
   5  -4  11       51.84       53.27      2.13 o
  -7  -3  11       18.54       17.02      1.40 o
  -6  -3  11        2.28        2.47      0.70 o
  -5  -3  11       14.77       17.21      1.11 o
  -4  -3  11        4.45        3.97      0.51 o
  -3  -3  11       46.00       48.19      1.97 o
  -2  -3  11       81.07       84.13      2.12 o
  -1  -3  11        9.17        8.08      0.58 o
   0  -3  11        0.01        0.18      0.33 o
   1  -3  11       20.16       17.52      0.76 o
   2  -3  11       13.48       14.18      0.66 o
   3  -3  11       68.86       72.49      2.31 o
   4  -3  11       72.76       76.59      2.44 o
   5  -3  11        3.04        3.81      0.84 o
  -7  -2  11       12.83       16.64      1.17 o
  -6  -2  11        1.12        2.05      0.67 o
  -5  -2  11       56.79       59.68      1.95 o
  -4  -2  11       23.45       22.13      1.25 o
  -3  -2  11        0.00       -0.30      0.43 o
  -2  -2  11        0.07       -0.30      0.47 o
  -1  -2  11        0.45       -0.11      0.51 o
   0  -2  11        4.12        4.67      0.70 o
   1  -2  11       71.16       78.35      2.29 o
   2  -2  11       18.87       18.69      1.17 o
   3  -2  11        7.13        5.54      0.79 o
   4  -2  11        9.80        9.58      0.98 o
   5  -2  11       18.95       16.66      1.49 o
  -7  -1  11        3.09        1.99      0.77 o
  -6  -1  11        2.42        0.09      0.63 o
  -5  -1  11        0.01       -0.50      0.70 o
  -4  -1  11        4.65        2.59      1.11 o
  -3  -1  11        8.07        6.92      0.93 o
  -2  -1  11       16.81       16.33      0.92 o
  -1  -1  11        8.85        9.49      0.83 o
   0  -1  11       10.15       10.07      1.41 o
   1  -1  11        3.93        3.17      0.64 o
   2  -1  11       22.73       23.64      1.24 o
   3  -1  11       56.56       48.60      1.79 o
   4  -1  11       63.17       66.72      3.35 o
   5  -1  11       38.97       51.58      2.01 o
  -7   0  11       13.84       16.34      1.21 o
  -6   0  11        0.34       -0.33      0.98 o
  -5   0  11       27.45       31.34      2.24 o
  -4   0  11       81.21       73.84      3.25 o
  -3   0  11        0.00        1.14      0.85 o
  -2   0  11        5.63        6.70      1.09 o
  -1   0  11        0.47        0.16      0.49 o
   0   0  11        4.73        5.31      0.70 o
   1   0  11       29.67       29.07      1.31 o
   2   0  11       46.18       48.85      3.15 o
   3   0  11        1.35        1.18      0.60 o
   4   0  11        4.22        5.04      0.77 o
   5   0  11        1.44        3.00      0.73 o
  -6   1  11        4.18        4.56      1.20 o
  -5   1  11        1.35        0.67      0.91 o
  -4   1  11        1.60        0.86      0.86 o
  -3   1  11        0.02        0.12      0.79 o
  -2   1  11        3.54        2.59      0.88 o
  -1   1  11        0.02        0.03      0.47 o
   0   1  11        0.21        0.13      0.49 o
   1   1  11        2.80        3.09      0.69 o
   2   1  11        0.92        0.94      0.58 o
   3   1  11       59.71       58.90      2.38 o
   4   1  11       12.66       10.97      0.93 o
   5   1  11       11.44       13.31      1.70 o
  -6   2  11        0.38       -0.14      0.94 o
  -5   2  11        0.18        0.09      0.91 o
  -4   2  11        0.35       -0.69      0.74 o
  -3   2  11        1.11        3.32      1.01 o
  -2   2  11       19.01       19.48      1.61 o
  -1   2  11        0.23        0.36      0.75 o
   0   2  11        0.35       -0.07      0.71 o
   1   2  11       25.40       27.65      1.24 o
   2   2  11       21.59       22.09      1.16 o
   3   2  11        5.96        7.52      0.82 o
   4   2  11        0.05        0.10      0.52 o
  -5   3  11        0.03        0.62      1.00 o
  -4   3  11        5.28        8.98      1.33 o
  -3   3  11        1.38        1.91      0.92 o
  -2   3  11       12.46       12.92      1.36 o
  -1   3  11        0.45        0.50      0.75 o
   0   3  11        1.23        1.26      0.78 o
   1   3  11       18.23       18.00      1.49 o
   2   3  11        0.10        0.42      0.77 o
   3   3  11        6.39        8.64      0.81 o
  -3   4  11        1.11        1.14      0.95 o
  -2   4  11        2.85        3.21      1.04 o
  -1   4  11        7.39        8.42      1.20 o
   0   4  11        8.43        8.00      1.14 o
   1   4  11        2.44        1.38      0.79 o
  -1  -7  12        7.35        5.39      1.40 o
   0  -7  12       23.44       27.24      2.27 o
   1  -7  12        3.94        5.73      1.30 o
  -3  -6  12        5.95        3.34      1.13 o
  -2  -6  12        0.38        0.78      0.95 o
  -1  -6  12       12.96       16.79      1.69 o
   0  -6  12       40.19       41.43      2.67 o
   1  -6  12        5.17        6.70      1.00 o
   2  -6  12       15.42       13.39      1.22 o
  -5  -5  12        0.63        0.99      0.76 o
  -4  -5  12        2.69        3.10      1.09 o
  -3  -5  12       17.60       15.64      1.66 o
  -2  -5  12       12.92       12.08      1.53 o
  -1  -5  12        0.34        0.46      0.94 o
   0  -5  12       21.68       19.16      1.60 o
   1  -5  12        3.93        4.46      0.89 o
   2  -5  12        8.23        5.95      0.94 o
   3  -5  12        3.64        2.34      0.82 o
  -5  -4  12        0.49        1.30      0.61 o
  -4  -4  12        1.50        1.89      0.60 o
  -3  -4  12        2.13        1.24      0.95 o
  -2  -4  12       21.63       19.12      1.79 o
  -1  -4  12        0.11       -0.56      0.78 o
   0  -4  12       86.66       83.77      3.23 o
   1  -4  12        0.13       -0.32      1.20 o
   2  -4  12        8.15        7.87      1.00 o
   3  -4  12       20.76       21.97      1.43 o
   4  -4  12        3.76        3.67      0.88 o
  -6  -3  12        3.03        2.76      0.73 o
  -5  -3  12        0.11       -0.20      0.54 o
  -4  -3  12        2.36        2.41      0.64 o
  -3  -3  12       11.64       13.91      1.55 o
  -2  -3  12       12.70       15.40      1.54 o
  -1  -3  12        3.57        4.93      1.77 o
   0  -3  12       11.19       10.44      0.64 o
   1  -3  12       10.72       11.80      1.04 o
   2  -3  12       32.64       31.27      1.56 o
   3  -3  12       47.52       54.04      2.08 o
   4  -3  12       21.27       21.22      2.10 o
  -6  -2  12       22.21       27.64      1.46 o
  -5  -2  12       14.46       14.70      1.21 o
  -4  -2  12        0.35        0.33      0.55 o
  -3  -2  12        0.24       -0.02      0.85 o
  -2  -2  12        3.64        3.16      0.97 o
  -1  -2  12        3.87        5.50      0.78 o
   0  -2  12       94.02       91.08      2.61 o
   1  -2  12       75.36       72.28      4.82 o
   2  -2  12        2.96        3.73      1.09 o
   3  -2  12        0.84        0.34      0.67 o
   4  -2  12        0.76        2.34      0.78 o
  -6  -1  12        1.69        0.59      1.08 o
  -5  -1  12        3.55        3.26      0.76 o
  -4  -1  12        3.83        2.01      0.70 o
  -3  -1  12        2.90        3.89      0.68 o
  -2  -1  12       40.69       42.65      2.39 o
  -1  -1  12       16.44       15.02      1.06 o
   0  -1  12        0.98        0.52      0.58 o
   1  -1  12        0.31       -0.39      0.81 o
   2  -1  12       43.39       45.44      1.81 o
   3  -1  12       24.34       29.31      1.50 o
   4  -1  12       26.67       29.83      1.58 o
  -5   0  12        3.27        4.37      1.19 o
  -4   0  12        0.01        1.62      1.00 o
  -3   0  12        0.82       -0.10      0.79 o
  -2   0  12        3.74        2.86      1.02 o
  -1   0  12        0.05       -0.51      0.51 o
   0   0  12       67.45       75.45      2.24 o
   1   0  12       53.61       53.34      1.89 o
   2   0  12       16.02       15.41      3.02 o
   3   0  12        0.43       -0.33      0.58 o
  -5   1  12        5.52        7.89      1.40 o
  -4   1  12        2.75        2.74      1.10 o
  -3   1  12        5.53        5.69      1.14 o
  -2   1  12       11.23        8.63      1.28 o
  -1   1  12       49.06       47.21      2.50 o
   0   1  12        4.72        6.07      0.77 o
   1   1  12       20.27       20.39      2.55 o
   2   1  12       11.56       11.29      0.95 o
   3   1  12       18.48       17.31      1.54 o
  -4   2  12       19.34       26.40      2.16 o
  -3   2  12        0.86        2.20      0.98 o
  -2   2  12        1.60        0.17      0.81 o
  -1   2  12        7.59        6.56      1.15 o
   0   2  12       18.04       18.80      1.63 o
   1   2  12       53.25       51.51      2.54 o
   2   2  12        2.74        4.63      1.00 o
  -2   3  12        1.48        1.46      0.93 o
  -1   3  12        0.17        0.21      0.82 o
   0   3  12       12.20       14.79      1.47 o
  -2  -5  13        0.10        0.48      1.03 o
  -1  -5  13       27.90       30.59      2.31 o
   0  -5  13        7.53        8.39      1.40 o
  -3  -4  13       17.65       15.58      1.75 o
  -2  -4  13        0.03       -0.90      0.90 o
  -1  -4  13       12.43       12.51      1.59 o
   0  -4  13        3.76        3.12      1.22 o
   1  -4  13        5.42        4.36      0.88 o
  -4  -3  13        0.01       -0.44      0.85 o
  -3  -3  13       11.78       16.54      1.79 o
  -2  -3  13        6.65        7.69      1.34 o
  -1  -3  13        0.36        0.38      0.91 o
   0  -3  13       13.32       10.95      1.08 o
   1  -3  13        2.46        2.86      0.82 o
   2  -3  13        0.05        0.55      0.74 o
  -4  -2  13        0.67       -0.44      1.00 o
  -3  -2  13        0.31       -0.29      0.91 o
  -2  -2  13        3.49        3.25      1.11 o
  -1  -2  13       12.76       11.57      1.47 o
   0  -2  13        1.71        1.27      0.96 o
   1  -2  13        0.63       -0.53      0.66 o
   2  -2  13       18.09       20.51      1.39 o
  -3  -1  13        2.11        0.95      0.95 o
  -2  -1  13       22.77       27.03      2.08 o
  -1  -1  13        1.03        1.37      0.71 o
   0  -1  13        1.61        1.31      1.03 o
   1  -1  13        1.60        0.26      1.30 o
  -3   0  13        2.88        4.19      1.14 o
  -2   0  13        1.82        3.13      1.08 o
  -1   0  13        3.14        4.78      1.14 o
   0   0  13       22.91       22.58      1.32 o
   1   0  13        0.89        0.49      0.91 o
 
